# Supplementary material for: Genomics of Rapid Adaptation to Antibiotics: Convergent Evolution and Scalable Sequence Amplification
Source: Genome Biol Evol. 2014 May 20;6(6):1287–301. doi: 10.1093/gbe/evu106 (PMC4079197; doi:10.1093/gbe/evu106)
Supplement: Supplementary Data [file supp_evu106_suppl_data.zip]

Archive with 8 entries (8 files):
- geometry.sty
- rotating.sty
- scrartcl.cls
- setspace.sty
- 2014_genomics-of-rapid-adaptation_GBE.bib
- 2014_genomics-of-rapid-adaptation_GBE_Supplement_revised.pdf
- ctable.sty
- gberefs.bst
