# Supplementary material for: Genomics of Rapid Adaptation to Antibiotics: Convergent Evolution and Scalable Sequence Amplification
Source: Genome Biol Evol. 2014 May 20;6(6):1287–301. doi: 10.1093/gbe/evu106 (PMC4079197; doi:10.1093/gbe/evu106)
Supplement: Supplementary Data [file supp_evu106_suppl_data.zip › geometry.sty]

%%
%% This is file `geometry.sty',
%% generated with the docstrip utility.
%%
%% The original source files were:
%%
%% geometry.dtx  (with options: `package')
%% 
%% Copyright (C) 1996-2010
%% by Hideo Umeki <latexgeometry@gmail.com>
%% 
%% This work may be distributed and/or modified under the conditions of
%% the LaTeX Project Public License, either version 1.3c of this license
%% or (at your option) any later version. The latest version of this
%% license is in
%%    http://www.latex-project.org/lppl.txt
%% and version 1.3c or later is part of all distributions of LaTeX
%% version 2005/12/01 or later.
%% 
%% This work is "maintained" (as per the LPPL maintenance status)
%% by Hideo Umeki.
%% 
%% This work consists of the files geometry.dtx and
%% the derived files: geometry.{sty,ins,drv}, geometry-samples.tex.
%% 
\NeedsTeXFormat{LaTeX2e}
\ProvidesPackage{geometry}
  [2010/09/12 v5.6 Page Geometry]
\RequirePackage{keyval}%
\RequirePackage{ifpdf}%
\RequirePackage{ifvtex}%
\RequirePackage{ifxetex}%
\newif\ifGm@verbose
\newif\ifGm@landscape
\newif\ifGm@swap@papersize
\newif\ifGm@includehead
\newif\ifGm@includefoot
\newif\ifGm@includemp
\newif\ifGm@hbody
\newif\ifGm@vbody
\newif\ifGm@heightrounded
\newif\ifGm@showframe
\newif\ifGm@showcrop
\newif\ifGm@pass
\newif\ifGm@resetpaper
\newif\ifGm@layout
\newif\ifGm@newgm
\newcount\Gm@cnth
\newcount\Gm@cntv
\newcount\c@Gm@tempcnt
\newdimen\Gm@bindingoffset
\newdimen\Gm@wd@mp
\newdimen\Gm@odd@mp
\newdimen\Gm@even@mp
\newdimen\Gm@layoutwidth
\newdimen\Gm@layoutheight
\newdimen\Gm@layouthoffset
\newdimen\Gm@layoutvoffset
\newtoks\Gm@dimlist
\def\Gm@warning#1{\PackageWarningNoLine{geometry}{#1}}%
\def\ifGm@preamble#1{%
  \ifGm@newgm
   \Gm@warning{`#1': not available in `\string\newgeometry'; skipped}%
  \else
    \expandafter\@firstofone
  \fi}%
\def\Gm@Dhratio{1:1}% = left:right default for oneside
\def\Gm@Dhratiotwo{2:3}% = inner:outer default for twoside.
\def\Gm@Dvratio{2:3}% = top:bottom default
\def\Gm@Dhscale{0.7}%
\def\Gm@Dvscale{0.7}%
\def\Gm@dvips{dvips}%
\def\Gm@dvipdfm{dvipdfm}%
\def\Gm@pdftex{pdftex}%
\def\Gm@xetex{xetex}%
\def\Gm@vtex{vtex}%
\def\Gm@true{true}%
\def\Gm@false{false}%
\edef\Gm@orgpw{\the\paperwidth}%
\edef\Gm@orgph{\the\paperheight}%
\def\Gm@savelength#1{%
  \g@addto@macro\Gm@restore{\expandafter\noexpand\expandafter\csname
  #1\endcsname\expandafter=\expandafter\the\csname #1\endcsname\relax}}%
\def\Gm@saveboolean#1{%
  \csname if#1\endcsname
    \g@addto@macro\Gm@restore{\expandafter\noexpand\csname #1true\endcsname}%
  \else
    \g@addto@macro\Gm@restore{\expandafter\noexpand\csname #1false\endcsname}%
  \fi}%
\def\Gm@restore{}%
\def\Gm@save{%
  \Gm@savelength{paperwidth}%
  \Gm@savelength{paperheight}%
  \Gm@savelength{textwidth}%
  \Gm@savelength{textheight}%
  \Gm@savelength{evensidemargin}%
  \Gm@savelength{oddsidemargin}%
  \Gm@savelength{topmargin}%
  \Gm@savelength{headheight}%
  \Gm@savelength{headsep}%
  \Gm@savelength{topskip}%
  \Gm@savelength{footskip}%
  \Gm@savelength{baselineskip}%
  \Gm@savelength{marginparwidth}%
  \Gm@savelength{marginparsep}%
  \Gm@savelength{columnsep}%
  \Gm@savelength{hoffset}%
  \Gm@savelength{voffset}
  \Gm@savelength{Gm@layoutwidth}%
  \Gm@savelength{Gm@layoutheight}%
  \Gm@savelength{Gm@layouthoffset}%
  \Gm@savelength{Gm@layoutvoffset}%
  \Gm@saveboolean{@twocolumn}%
  \Gm@saveboolean{@twoside}%
  \Gm@saveboolean{@mparswitch}%
  \Gm@saveboolean{@reversemargin}}%
\def\Gm@initnewgm{%
  \Gm@passfalse
  \Gm@swap@papersizefalse
  \Gm@dimlist={}
  \Gm@hbodyfalse
  \Gm@vbodyfalse
  \Gm@heightroundedfalse
  \Gm@includeheadfalse
  \Gm@includefootfalse
  \Gm@includempfalse
  \let\Gm@width\@undefined
  \let\Gm@height\@undefined
  \let\Gm@textwidth\@undefined
  \let\Gm@textheight\@undefined
  \let\Gm@lines\@undefined
  \let\Gm@hscale\@undefined
  \let\Gm@vscale\@undefined
  \let\Gm@hmarginratio\@undefined
  \let\Gm@vmarginratio\@undefined
  \let\Gm@lmargin\@undefined
  \let\Gm@rmargin\@undefined
  \let\Gm@tmargin\@undefined
  \let\Gm@bmargin\@undefined
  \Gm@layoutfalse
  \Gm@layouthoffset\z@
  \Gm@layoutvoffset\z@
  \Gm@bindingoffset\z@}%
\def\Gm@initall{%
  \let\Gm@driver\@empty
  \let\Gm@truedimen\@empty
  \let\Gm@paper\@undefined
  \Gm@resetpaperfalse
  \Gm@landscapefalse
  \Gm@verbosefalse
  \Gm@showframefalse
  \Gm@showcropfalse
  \Gm@newgmfalse
  \Gm@initnewgm}%
\def\Gm@setdriver#1{%
  \expandafter\let\expandafter\Gm@driver\csname Gm@#1\endcsname}%
\def\Gm@unsetdriver#1{%
  \expandafter\ifx\csname Gm@#1\endcsname\Gm@driver\let\Gm@driver\@empty\fi}%
\def\Gm@setbool{\@dblarg\Gm@@setbool}%
\def\Gm@setboolrev{\@dblarg\Gm@@setboolrev}%
\def\Gm@@setbool[#1]#2#3{\Gm@doif{#1}{#3}{\csname Gm@#2\Gm@bool\endcsname}}%
\def\Gm@@setboolrev[#1]#2#3{\Gm@doifelse{#1}{#3}%
  {\csname Gm@#2\Gm@false\endcsname}{\csname Gm@#2\Gm@true\endcsname}}%
\def\Gm@doif#1#2#3{%
  \lowercase{\def\Gm@bool{#2}}%
  \ifx\Gm@bool\@empty
    \let\Gm@bool\Gm@true
  \fi
  \ifx\Gm@bool\Gm@true
  \else
    \ifx\Gm@bool\Gm@false
    \else
      \let\Gm@bool\relax
    \fi
  \fi
  \ifx\Gm@bool\relax
    \Gm@warning{`#1' should be set to `true' or `false'}%
  \else
    #3
  \fi}%
\def\Gm@doifelse#1#2#3#4{%
  \Gm@doif{#1}{#2}{\ifx\Gm@bool\Gm@true #3\else #4\fi}}%
\def\Gm@reverse#1{%
  \csname ifGm@#1\endcsname
  \csname Gm@#1false\endcsname\else\csname Gm@#1true\endcsname\fi}%
\def\Gm@defbylen#1#2{%
  \begingroup\setlength\@tempdima{#2}%
  \expandafter\xdef\csname Gm@#1\endcsname{\the\@tempdima}\endgroup}%
\def\Gm@defbycnt#1#2{%
  \begingroup\setcounter{Gm@tempcnt}{#2}%
  \expandafter\xdef\csname Gm@#1\endcsname{\the\value{Gm@tempcnt}}\endgroup}%
\def\Gm@sep@ratio#1:#2{\@tempcnta=#1\@tempcntb=#2}%
\def\Gm@setbyratio[#1]#2#3#4{% determine #4 by ratio
  \expandafter\Gm@sep@ratio\Gm@mratio\relax
  \if#1b
    \edef\@@tempa{\the\@tempcnta}%
    \@tempcnta=\@tempcntb
    \@tempcntb=\@@tempa\relax
  \fi
  \expandafter\setlength\expandafter\@tempdimb\expandafter
    {\csname Gm@#3\endcsname}%
  \ifnum\@tempcntb>\z@
    \multiply\@tempdimb\@tempcnta
    \divide\@tempdimb\@tempcntb
  \fi
  \expandafter\edef\csname Gm@#4\endcsname{\the\@tempdimb}}%
\def\Gm@detiv#1#2#3#4{% determine #4.
  \expandafter\setlength\expandafter\@tempdima\expandafter
    {\csname Gm@layout#1\endcsname}%
  \expandafter\setlength\expandafter\@tempdimb\expandafter
    {\csname Gm@#2\endcsname}%
  \addtolength\@tempdima{-\@tempdimb}%
  \expandafter\setlength\expandafter\@tempdimb\expandafter
    {\csname Gm@#3\endcsname}%
  \addtolength\@tempdima{-\@tempdimb}%
  \ifdim\@tempdima<\z@
    \Gm@warning{`#4' results in NEGATIVE (\the\@tempdima).%
    ^^J\@spaces `#2' or `#3' should be shortened in length}%
  \fi
  \expandafter\edef\csname Gm@#4\endcsname{\the\@tempdima}}%
\def\Gm@detiiandiii#1#2#3{% determine #2 and #3.
  \expandafter\setlength\expandafter\@tempdima\expandafter
    {\csname Gm@layout#1\endcsname}%
  \expandafter\setlength\expandafter\@tempdimb\expandafter
    {\csname Gm@#1\endcsname}%
  \addtolength\@tempdima{-\@tempdimb}%
  \ifdim\@tempdima<\z@
    \Gm@warning{`#2' and `#3' result in NEGATIVE (\the\@tempdima).%
                  ^^J\@spaces `#1' should be shortened in length}%
  \fi
  \ifx\Gm@mratio\@undefined
    \expandafter\Gm@sep@ratio\Gm@Dmratio\relax
  \else
    \expandafter\Gm@sep@ratio\Gm@mratio\relax
    \ifnum\@tempcntb>\z@\else
      \Gm@warning{margin ratio a:b should be non-zero; default used}%
      \expandafter\Gm@sep@ratio\Gm@Dmratio\relax
    \fi
  \fi
  \@tempdimb=\@tempdima
  \advance\@tempcntb\@tempcnta
  \divide\@tempdima\@tempcntb
  \multiply\@tempdima\@tempcnta
  \advance\@tempdimb-\@tempdima
  \expandafter\edef\csname Gm@#2\endcsname{\the\@tempdima}%
  \expandafter\edef\csname Gm@#3\endcsname{\the\@tempdimb}}%
\def\Gm@detall#1#2#3#4{%
  \@tempcnta\z@
  \if#1h
    \let\Gm@mratio\Gm@hmarginratio
    \edef\Gm@Dmratio{\if@twoside\Gm@Dhratiotwo\else\Gm@Dhratio\fi}%
  \else
    \let\Gm@mratio\Gm@vmarginratio
    \edef\Gm@Dmratio{\Gm@Dvratio}%
  \fi
  \if#1h
    \ifx\Gm@lmargin\@undefined\else\advance\@tempcnta4\relax\fi
    \ifGm@hbody\advance\@tempcnta2\relax\fi
    \ifx\Gm@rmargin\@undefined\else\advance\@tempcnta1\relax\fi
    \Gm@cnth\@tempcnta
  \else
    \ifx\Gm@tmargin\@undefined\else\advance\@tempcnta4\relax\fi
    \ifGm@vbody\advance\@tempcnta2\relax\fi
    \ifx\Gm@bmargin\@undefined\else\advance\@tempcnta1\relax\fi
    \Gm@cntv\@tempcnta
  \fi
  \ifcase\@tempcnta
    \if#1h
      \Gm@defbylen{width}{\Gm@Dhscale\Gm@layoutwidth}%
    \else
      \Gm@defbylen{height}{\Gm@Dvscale\Gm@layoutheight}%
    \fi
    \Gm@detiiandiii{#2}{#3}{#4}%
  \or
    \ifx\Gm@mratio\@undefined
      \if#1h
        \Gm@defbylen{width}{\Gm@Dhscale\Gm@layoutwidth}%
      \else
        \Gm@defbylen{height}{\Gm@Dvscale\Gm@layoutheight}%
      \fi
      \setlength\@tempdimc{\@nameuse{Gm@#4}}%
      \Gm@detiiandiii{#2}{#3}{#4}%
      \expandafter\let\csname Gm@#2\endcsname\@undefined
      \Gm@defbylen{#4}{\@tempdimc}%
    \else
      \Gm@setbyratio[f]{#1}{#4}{#3}%
    \fi
    \Gm@detiv{#2}{#3}{#4}{#2}%
  \or\Gm@detiiandiii{#2}{#3}{#4}%
  \or\Gm@detiv{#2}{#2}{#4}{#3}%
  \or
    \ifx\Gm@mratio\@undefined
      \if#1h
        \Gm@defbylen{width}{\Gm@Dhscale\Gm@layoutwidth}%
      \else
        \Gm@defbylen{height}{\Gm@Dvscale\Gm@layoutheight}%
      \fi
      \setlength\@tempdimc{\@nameuse{Gm@#3}}%
      \Gm@detiiandiii{#2}{#4}{#3}%
      \expandafter\let\csname Gm@#2\endcsname\@undefined
      \Gm@defbylen{#3}{\@tempdimc}%
    \else
      \Gm@setbyratio[b]{#1}{#3}{#4}%
    \fi
    \Gm@detiv{#2}{#3}{#4}{#2}%
  \or\Gm@detiv{#2}{#3}{#4}{#2}%
  \or\Gm@detiv{#2}{#2}{#3}{#4}%
  \or\Gm@warning{Over-specification in `#1'-direction.%
                  ^^J\@spaces `#2' (\@nameuse{Gm@#2}) is ignored}%
    \Gm@detiv{#2}{#3}{#4}{#2}%
  \else\fi}%
\def\Gm@clean{%
  \ifnum\Gm@cnth<4\let\Gm@lmargin\@undefined\fi
  \ifodd\Gm@cnth\else\let\Gm@rmargin\@undefined\fi
  \ifnum\Gm@cntv<4\let\Gm@tmargin\@undefined\fi
  \ifodd\Gm@cntv\else\let\Gm@bmargin\@undefined\fi
  \ifGm@hbody\else
    \let\Gm@hscale\@undefined
    \let\Gm@width\@undefined
    \let\Gm@textwidth\@undefined
  \fi
  \ifGm@vbody\else
    \let\Gm@vscale\@undefined
    \let\Gm@height\@undefined
    \let\Gm@textheight\@undefined
  \fi
  }%
\def\Gm@parse@divide#1#2#3#4{%
  \def\Gm@star{*}%
  \@tempcnta\z@
  \@for\Gm@tmp:=#1\do{%
    \expandafter\KV@@sp@def\expandafter\Gm@frag\expandafter{\Gm@tmp}%
    \edef\Gm@value{\Gm@frag}%
    \ifcase\@tempcnta\relax\edef\Gm@key{#2}%
      \or\edef\Gm@key{#3}%
      \else\edef\Gm@key{#4}%
    \fi
    \@nameuse{Gm@set\Gm@key false}%
    \ifx\empty\Gm@value\else
    \ifx\Gm@star\Gm@value\else
      \setkeys{Gm}{\Gm@key=\Gm@value}%
    \fi\fi
    \advance\@tempcnta\@ne}%
  \let\Gm@star\relax}%
\def\Gm@branch#1#2#3{%
  \@tempcnta\z@
  \@for\Gm@tmp:=#1\do{%
    \KV@@sp@def\Gm@frag{\Gm@tmp}%
    \edef\Gm@value{\Gm@frag}%
    \ifcase\@tempcnta\relax% cnta == 0
      \setkeys{Gm}{#2=\Gm@value}%
    \or% cnta == 1
      \setkeys{Gm}{#3=\Gm@value}%
    \else\fi
    \advance\@tempcnta\@ne}%
  \ifnum\@tempcnta=\@ne
    \setkeys{Gm}{#3=\Gm@value}%
  \fi}%
\def\Gm@magtooffset{%
  \@tempdima=\mag\Gm@truedimen sp%
  \@tempdimb=1\Gm@truedimen in%
  \divide\@tempdimb\@tempdima
  \multiply\@tempdimb\@m
  \addtolength{\hoffset}{1\Gm@truedimen in}%
  \addtolength{\voffset}{1\Gm@truedimen in}%
  \addtolength{\hoffset}{-\the\@tempdimb}%
  \addtolength{\voffset}{-\the\@tempdimb}}%
\def\Gm@setlength#1#2{%
  \let\Gm@len=\relax\let\Gm@td=\relax
  \edef\addtolist{\noexpand\Gm@dimlist=%
  {\the\Gm@dimlist \Gm@len{#1}{#2}}}\addtolist}%
\def\Gm@expandlengths{%
  \def\Gm@td{\Gm@truedimen}%
  \def\Gm@len##1##2{\setlength{##1}{##2}}%
  \the\Gm@dimlist}%
\def\Gm@setsize#1(#2,#3)#4{%
  \let\Gm@td\relax
  \expandafter\Gm@setlength\csname #1width\endcsname{#2\Gm@td #4}%
  \expandafter\Gm@setlength\csname #1height\endcsname{#3\Gm@td #4}%
  \ifGm@landscape\Gm@swap@papersizetrue\else\Gm@swap@papersizefalse\fi}%
\def\Gm@setpaper@ifpre#1{%
  \ifGm@preamble{#1}{\def\Gm@paper{#1}\@nameuse{Gm@#1}{paper}}}%
\@namedef{Gm@a0paper}#1{\Gm@setsize{#1}(841,1189){mm}}% ISO A0
\@namedef{Gm@a1paper}#1{\Gm@setsize{#1}(594,841){mm}}% ISO A1
\@namedef{Gm@a2paper}#1{\Gm@setsize{#1}(420,594){mm}}% ISO A2
\@namedef{Gm@a3paper}#1{\Gm@setsize{#1}(297,420){mm}}% ISO A3
\@namedef{Gm@a4paper}#1{\Gm@setsize{#1}(210,297){mm}}% ISO A4
\@namedef{Gm@a5paper}#1{\Gm@setsize{#1}(148,210){mm}}% ISO A5
\@namedef{Gm@a6paper}#1{\Gm@setsize{#1}(105,148){mm}}% ISO A6
\@namedef{Gm@b0paper}#1{\Gm@setsize{#1}(1000,1414){mm}}% ISO B0
\@namedef{Gm@b1paper}#1{\Gm@setsize{#1}(707,1000){mm}}% ISO B1
\@namedef{Gm@b2paper}#1{\Gm@setsize{#1}(500,707){mm}}% ISO B2
\@namedef{Gm@b3paper}#1{\Gm@setsize{#1}(353,500){mm}}% ISO B3
\@namedef{Gm@b4paper}#1{\Gm@setsize{#1}(250,353){mm}}% ISO B4
\@namedef{Gm@b5paper}#1{\Gm@setsize{#1}(176,250){mm}}% ISO B5
\@namedef{Gm@b6paper}#1{\Gm@setsize{#1}(125,176){mm}}% ISO B6
\@namedef{Gm@c0paper}#1{\Gm@setsize{#1}(917,1297){mm}}% ISO C0
\@namedef{Gm@c1paper}#1{\Gm@setsize{#1}(648,917){mm}}% ISO C1
\@namedef{Gm@c2paper}#1{\Gm@setsize{#1}(458,648){mm}}% ISO C2
\@namedef{Gm@c3paper}#1{\Gm@setsize{#1}(324,458){mm}}% ISO C3
\@namedef{Gm@c4paper}#1{\Gm@setsize{#1}(229,324){mm}}% ISO C4
\@namedef{Gm@c5paper}#1{\Gm@setsize{#1}(162,229){mm}}% ISO C5
\@namedef{Gm@c6paper}#1{\Gm@setsize{#1}(114,162){mm}}% ISO C6
\@namedef{Gm@b0j}#1{\Gm@setsize{#1}(1030,1456){mm}}% JIS B0
\@namedef{Gm@b1j}#1{\Gm@setsize{#1}(728,1030){mm}}% JIS B1
\@namedef{Gm@b2j}#1{\Gm@setsize{#1}(515,728){mm}}% JIS B2
\@namedef{Gm@b3j}#1{\Gm@setsize{#1}(364,515){mm}}% JIS B3
\@namedef{Gm@b4j}#1{\Gm@setsize{#1}(257,364){mm}}% JIS B4
\@namedef{Gm@b5j}#1{\Gm@setsize{#1}(182,257){mm}}% JIS B5
\@namedef{Gm@b6j}#1{\Gm@setsize{#1}(128,182){mm}}% JIS B6
\@namedef{Gm@ansiapaper}#1{\Gm@setsize{#1}(8.5,11){in}}%
\@namedef{Gm@ansibpaper}#1{\Gm@setsize{#1}(11,17){in}}%
\@namedef{Gm@ansicpaper}#1{\Gm@setsize{#1}(17,22){in}}%
\@namedef{Gm@ansidpaper}#1{\Gm@setsize{#1}(22,34){in}}%
\@namedef{Gm@ansiepaper}#1{\Gm@setsize{#1}(34,44){in}}%
\@namedef{Gm@letterpaper}#1{\Gm@setsize{#1}(8.5,11){in}}%
\@namedef{Gm@legalpaper}#1{\Gm@setsize{#1}(8.5,14){in}}%
\@namedef{Gm@executivepaper}#1{\Gm@setsize{#1}(7.25,10.5){in}}%
\@namedef{Gm@screen}#1{\Gm@setsize{#1}(225,180){mm}}%
\define@key{Gm}{paper}{\setkeys{Gm}{#1}}%
\let\KV@Gm@papername\KV@Gm@paper
\define@key{Gm}{a0paper}[true]{\Gm@setpaper@ifpre{a0paper}}%
\define@key{Gm}{a1paper}[true]{\Gm@setpaper@ifpre{a1paper}}%
\define@key{Gm}{a2paper}[true]{\Gm@setpaper@ifpre{a2paper}}%
\define@key{Gm}{a3paper}[true]{\Gm@setpaper@ifpre{a3paper}}%
\define@key{Gm}{a4paper}[true]{\Gm@setpaper@ifpre{a4paper}}%
\define@key{Gm}{a5paper}[true]{\Gm@setpaper@ifpre{a5paper}}%
\define@key{Gm}{a6paper}[true]{\Gm@setpaper@ifpre{a6paper}}%
\define@key{Gm}{b0paper}[true]{\Gm@setpaper@ifpre{b0paper}}%
\define@key{Gm}{b1paper}[true]{\Gm@setpaper@ifpre{b1paper}}%
\define@key{Gm}{b2paper}[true]{\Gm@setpaper@ifpre{b2paper}}%
\define@key{Gm}{b3paper}[true]{\Gm@setpaper@ifpre{b3paper}}%
\define@key{Gm}{b4paper}[true]{\Gm@setpaper@ifpre{b4paper}}%
\define@key{Gm}{b5paper}[true]{\Gm@setpaper@ifpre{b5paper}}%
\define@key{Gm}{b6paper}[true]{\Gm@setpaper@ifpre{b6paper}}%
\define@key{Gm}{c0paper}[true]{\Gm@setpaper@ifpre{c0paper}}%
\define@key{Gm}{c1paper}[true]{\Gm@setpaper@ifpre{c1paper}}%
\define@key{Gm}{c2paper}[true]{\Gm@setpaper@ifpre{c2paper}}%
\define@key{Gm}{c3paper}[true]{\Gm@setpaper@ifpre{c3paper}}%
\define@key{Gm}{c4paper}[true]{\Gm@setpaper@ifpre{c4paper}}%
\define@key{Gm}{c5paper}[true]{\Gm@setpaper@ifpre{c5paper}}%
\define@key{Gm}{c6paper}[true]{\Gm@setpaper@ifpre{c6paper}}%
\define@key{Gm}{b0j}[true]{\Gm@setpaper@ifpre{b0j}}%
\define@key{Gm}{b1j}[true]{\Gm@setpaper@ifpre{b1j}}%
\define@key{Gm}{b2j}[true]{\Gm@setpaper@ifpre{b2j}}%
\define@key{Gm}{b3j}[true]{\Gm@setpaper@ifpre{b3j}}%
\define@key{Gm}{b4j}[true]{\Gm@setpaper@ifpre{b4j}}%
\define@key{Gm}{b5j}[true]{\Gm@setpaper@ifpre{b5j}}%
\define@key{Gm}{b6j}[true]{\Gm@setpaper@ifpre{b6j}}%
\define@key{Gm}{ansiapaper}[true]{\Gm@setpaper@ifpre{ansiapaper}}%
\define@key{Gm}{ansibpaper}[true]{\Gm@setpaper@ifpre{ansibpaper}}%
\define@key{Gm}{ansicpaper}[true]{\Gm@setpaper@ifpre{ansicpaper}}%
\define@key{Gm}{ansidpaper}[true]{\Gm@setpaper@ifpre{ansidpaper}}%
\define@key{Gm}{ansiepaper}[true]{\Gm@setpaper@ifpre{ansiepaper}}%
\define@key{Gm}{letterpaper}[true]{\Gm@setpaper@ifpre{letterpaper}}%
\define@key{Gm}{legalpaper}[true]{\Gm@setpaper@ifpre{legalpaper}}%
\define@key{Gm}{executivepaper}[true]{\Gm@setpaper@ifpre{executivepaper}}%
\define@key{Gm}{screen}[true]{\Gm@setpaper@ifpre{screen}}%
\define@key{Gm}{paperwidth}{\ifGm@preamble{paperwidth}{%
  \def\Gm@paper{custom}\Gm@setlength\paperwidth{#1}}}%
\define@key{Gm}{paperheight}{\ifGm@preamble{paperheight}{%
  \def\Gm@paper{custom}\Gm@setlength\paperheight{#1}}}%
\define@key{Gm}{papersize}{\ifGm@preamble{papersize}{%
  \def\Gm@paper{custom}\Gm@branch{#1}{paperwidth}{paperheight}}}%
\define@key{Gm}{layout}{\Gm@layouttrue\@nameuse{Gm@#1}{Gm@layout}}%
\let\KV@Gm@layoutname\KV@Gm@layout
\define@key{Gm}{layoutwidth}{\Gm@layouttrue\Gm@setlength\Gm@layoutwidth{#1}}%
\define@key{Gm}{layoutheight}{\Gm@layouttrue\Gm@setlength\Gm@layoutheight{#1}}%
\define@key{Gm}{layoutsize}{\Gm@branch{#1}{layoutwidth}{layoutheight}}%
\define@key{Gm}{landscape}[true]{\ifGm@preamble{landscape}{%
  \Gm@doifelse{landscape}{#1}%
  {\ifGm@landscape\else\Gm@landscapetrue\Gm@reverse{swap@papersize}\fi}%
  {\ifGm@landscape\Gm@landscapefalse\Gm@reverse{swap@papersize}\fi}}}%
\define@key{Gm}{portrait}[true]{\ifGm@preamble{portrait}{%
  \Gm@doifelse{portrait}{#1}%
  {\ifGm@landscape\Gm@landscapefalse\Gm@reverse{swap@papersize}\fi}%
  {\ifGm@landscape\else\Gm@landscapetrue\Gm@reverse{swap@papersize}\fi}}}%
\define@key{Gm}{hscale}{\Gm@hbodytrue\edef\Gm@hscale{#1}}%
\define@key{Gm}{vscale}{\Gm@vbodytrue\edef\Gm@vscale{#1}}%
\define@key{Gm}{scale}{\Gm@branch{#1}{hscale}{vscale}}%
\define@key{Gm}{width}{\Gm@hbodytrue\Gm@defbylen{width}{#1}}%
\define@key{Gm}{height}{\Gm@vbodytrue\Gm@defbylen{height}{#1}}%
\define@key{Gm}{total}{\Gm@branch{#1}{width}{height}}%
\let\KV@Gm@totalwidth\KV@Gm@width
\let\KV@Gm@totalheight\KV@Gm@height
\define@key{Gm}{textwidth}{\Gm@hbodytrue\Gm@defbylen{textwidth}{#1}}%
\define@key{Gm}{textheight}{\Gm@vbodytrue\Gm@defbylen{textheight}{#1}}%
\define@key{Gm}{text}{\Gm@branch{#1}{textwidth}{textheight}}%
\let\KV@Gm@body\KV@Gm@text
\define@key{Gm}{lines}{\Gm@vbodytrue\Gm@defbycnt{lines}{#1}}%
\define@key{Gm}{includehead}[true]{\Gm@setbool{includehead}{#1}}%
\define@key{Gm}{includefoot}[true]{\Gm@setbool{includefoot}{#1}}%
\define@key{Gm}{includeheadfoot}[true]{\Gm@doifelse{includeheadfoot}{#1}%
  {\Gm@includeheadtrue\Gm@includefoottrue}%
  {\Gm@includeheadfalse\Gm@includefootfalse}}%
\define@key{Gm}{includemp}[true]{\Gm@setbool{includemp}{#1}}%
\define@key{Gm}{includeall}[true]{\Gm@doifelse{includeall}{#1}%
  {\Gm@includeheadtrue\Gm@includefoottrue\Gm@includemptrue}%
  {\Gm@includeheadfalse\Gm@includefootfalse\Gm@includempfalse}}%
\define@key{Gm}{ignorehead}[true]{%
  \Gm@setboolrev[ignorehead]{includehead}{#1}}%
\define@key{Gm}{ignorefoot}[true]{%
  \Gm@setboolrev[ignorefoot]{includefoot}{#1}}%
\define@key{Gm}{ignoreheadfoot}[true]{\Gm@doifelse{ignoreheadfoot}{#1}%
  {\Gm@includeheadfalse\Gm@includefootfalse}%
  {\Gm@includeheadtrue\Gm@includefoottrue}}%
\define@key{Gm}{ignoremp}[true]{%
  \Gm@setboolrev[ignoremp]{includemp}{#1}}%
\define@key{Gm}{ignoreall}[true]{\Gm@doifelse{ignoreall}{#1}%
  {\Gm@includeheadfalse\Gm@includefootfalse\Gm@includempfalse}%
  {\Gm@includeheadtrue\Gm@includefoottrue\Gm@includemptrue}}%
\define@key{Gm}{heightrounded}[true]{\Gm@setbool{heightrounded}{#1}}%
\define@key{Gm}{hdivide}{\Gm@parse@divide{#1}{lmargin}{width}{rmargin}}%
\define@key{Gm}{vdivide}{\Gm@parse@divide{#1}{tmargin}{height}{bmargin}}%
\define@key{Gm}{divide}{\Gm@parse@divide{#1}{lmargin}{width}{rmargin}%
  \Gm@parse@divide{#1}{tmargin}{height}{bmargin}}%
\define@key{Gm}{lmargin}{\Gm@defbylen{lmargin}{#1}}%
\define@key{Gm}{rmargin}{\Gm@defbylen{rmargin}{#1}}%
\let\KV@Gm@left\KV@Gm@lmargin
\let\KV@Gm@inner\KV@Gm@lmargin
\let\KV@Gm@innermargin\KV@Gm@lmargin
\let\KV@Gm@right\KV@Gm@rmargin
\let\KV@Gm@outer\KV@Gm@rmargin
\let\KV@Gm@outermargin\KV@Gm@rmargin
\define@key{Gm}{tmargin}{\Gm@defbylen{tmargin}{#1}}%
\define@key{Gm}{bmargin}{\Gm@defbylen{bmargin}{#1}}%
\let\KV@Gm@top\KV@Gm@tmargin
\let\KV@Gm@bottom\KV@Gm@bmargin
\define@key{Gm}{hmargin}{\Gm@branch{#1}{lmargin}{rmargin}}%
\define@key{Gm}{vmargin}{\Gm@branch{#1}{tmargin}{bmargin}}%
\define@key{Gm}{margin}{\Gm@branch{#1}{lmargin}{tmargin}%
  \Gm@branch{#1}{rmargin}{bmargin}}%
\define@key{Gm}{hmarginratio}{\edef\Gm@hmarginratio{#1}}%
\define@key{Gm}{vmarginratio}{\edef\Gm@vmarginratio{#1}}%
\define@key{Gm}{marginratio}{\Gm@branch{#1}{hmarginratio}{vmarginratio}}%
\let\KV@Gm@hratio\KV@Gm@hmarginratio
\let\KV@Gm@vratio\KV@Gm@vmarginratio
\let\KV@Gm@ratio\KV@Gm@marginratio
\define@key{Gm}{hcentering}[true]{\Gm@doifelse{hcentering}{#1}%
  {\def\Gm@hmarginratio{1:1}}{}}%
\define@key{Gm}{vcentering}[true]{\Gm@doifelse{vcentering}{#1}%
  {\def\Gm@vmarginratio{1:1}}{}}%
\define@key{Gm}{centering}[true]{\Gm@doifelse{centering}{#1}%
  {\def\Gm@hmarginratio{1:1}\def\Gm@vmarginratio{1:1}}{}}%
\define@key{Gm}{twoside}[true]{\Gm@doifelse{twoside}{#1}%
  {\@twosidetrue\@mparswitchtrue}{\@twosidefalse\@mparswitchfalse}}%
\define@key{Gm}{asymmetric}[true]{\Gm@doifelse{asymmetric}{#1}%
  {\@twosidetrue\@mparswitchfalse}{}}%
\define@key{Gm}{bindingoffset}{\Gm@setlength\Gm@bindingoffset{#1}}%
\define@key{Gm}{headheight}{\Gm@setlength\headheight{#1}}%
\define@key{Gm}{headsep}{\Gm@setlength\headsep{#1}}%
\define@key{Gm}{footskip}{\Gm@setlength\footskip{#1}}%
\let\KV@Gm@head\KV@Gm@headheight
\let\KV@Gm@foot\KV@Gm@footskip
\define@key{Gm}{nohead}[true]{\Gm@doifelse{nohead}{#1}%
  {\Gm@setlength\headheight\z@\Gm@setlength\headsep\z@}{}}%
\define@key{Gm}{nofoot}[true]{\Gm@doifelse{nofoot}{#1}%
  {\Gm@setlength\footskip\z@}{}}%
\define@key{Gm}{noheadfoot}[true]{\Gm@doifelse{noheadfoot}{#1}%
  {\Gm@setlength\headheight\z@\Gm@setlength\headsep
  \z@\Gm@setlength\footskip\z@}{}}%
\define@key{Gm}{footnotesep}{\Gm@setlength{\skip\footins}{#1}}%
\define@key{Gm}{marginparwidth}{\Gm@setlength\marginparwidth{#1}}%
\let\KV@Gm@marginpar\KV@Gm@marginparwidth
\define@key{Gm}{marginparsep}{\Gm@setlength\marginparsep{#1}}%
\define@key{Gm}{nomarginpar}[true]{\Gm@doifelse{nomarginpar}{#1}%
  {\Gm@setlength\marginparwidth\z@\Gm@setlength\marginparsep\z@}{}}%
\define@key{Gm}{columnsep}{\Gm@setlength\columnsep{#1}}%
\define@key{Gm}{hoffset}{\Gm@setlength\hoffset{#1}}%
\define@key{Gm}{voffset}{\Gm@setlength\voffset{#1}}%
\define@key{Gm}{offset}{\Gm@branch{#1}{hoffset}{voffset}}%
\define@key{Gm}{layouthoffset}{\Gm@setlength\Gm@layouthoffset{#1}}%
\define@key{Gm}{layoutvoffset}{\Gm@setlength\Gm@layoutvoffset{#1}}%
\define@key{Gm}{layoutoffset}{\Gm@branch{#1}{layouthoffset}{layoutvoffset}}%
\define@key{Gm}{twocolumn}[true]{%
  \Gm@doif{twocolumn}{#1}{\csname @twocolumn\Gm@bool\endcsname}}%
\define@key{Gm}{onecolumn}[true]{%
  \Gm@doifelse{onecolumn}{#1}{\@twocolumnfalse}{\@twocolumntrue}}%
\define@key{Gm}{reversemp}[true]{%
  \Gm@doif{reversemp}{#1}{\csname @reversemargin\Gm@bool\endcsname}}%
\define@key{Gm}{reversemarginpar}[true]{%
  \Gm@doif{reversemarginpar}{#1}{\csname @reversemargin\Gm@bool\endcsname}}%
\define@key{Gm}{driver}{\ifGm@preamble{driver}{%
  \edef\@@tempa{#1}\edef\@@auto{auto}\edef\@@none{none}%
  \ifx\@@tempa\@empty\let\Gm@driver\relax\else
  \ifx\@@tempa\@@none\let\Gm@driver\relax\else
  \ifx\@@tempa\@@auto\let\Gm@driver\@empty\else
  \setkeys{Gm}{#1}\fi\fi\fi\let\@@auto\relax\let\@@none\relax}}%
\define@key{Gm}{dvips}[true]{\ifGm@preamble{dvips}{%
  \Gm@doifelse{dvips}{#1}{\Gm@setdriver{dvips}}{\Gm@unsetdriver{dvips}}}}%
\define@key{Gm}{dvipdfm}[true]{\ifGm@preamble{dvipdfm}{%
  \Gm@doifelse{dvipdfm}{#1}{\Gm@setdriver{dvipdfm}}{\Gm@unsetdriver{dvipdfm}}}}%
\define@key{Gm}{pdftex}[true]{\ifGm@preamble{pdftex}{%
  \Gm@doifelse{pdftex}{#1}{\Gm@setdriver{pdftex}}{\Gm@unsetdriver{pdftex}}}}%
\define@key{Gm}{xetex}[true]{\ifGm@preamble{xetex}{%
  \Gm@doifelse{xetex}{#1}{\Gm@setdriver{xetex}}{\Gm@unsetdriver{xetex}}}}%
\define@key{Gm}{vtex}[true]{\ifGm@preamble{vtex}{%
  \Gm@doifelse{vtex}{#1}{\Gm@setdriver{vtex}}{\Gm@unsetdriver{vtex}}}}%
\define@key{Gm}{verbose}[true]{\ifGm@preamble{verbose}{\Gm@setbool{verbose}{#1}}}%
\define@key{Gm}{reset}[true]{\ifGm@preamble{reset}{%
  \Gm@doifelse{reset}{#1}{\Gm@restore@org\Gm@initall
  \ProcessOptionsKV[c]{Gm}\Gm@setdefaultpaper}{}}}%
\define@key{Gm}{resetpaper}[true]{\ifGm@preamble{resetpaper}{%
  \Gm@setbool{resetpaper}{#1}}}%
\define@key{Gm}{mag}{\ifGm@preamble{mag}{\mag=#1}}%
\define@key{Gm}{truedimen}[true]{\ifGm@preamble{truedimen}{%
  \Gm@doifelse{truedimen}{#1}{\let\Gm@truedimen\Gm@true}%
  {\let\Gm@truedimen\@empty}}}%
\define@key{Gm}{pass}[true]{\ifGm@preamble{pass}{\Gm@setbool{pass}{#1}}}%
\define@key{Gm}{showframe}[true]{\Gm@setbool{showframe}{#1}}%
\define@key{Gm}{showcrop}[true]{\Gm@setbool{showcrop}{#1}}%
\def\Gm@setdefaultpaper{%
  \ifx\Gm@paper\@undefined
    \Gm@setsize{paper}(\strip@pt\paperwidth,\strip@pt\paperheight){pt}%
    \Gm@setsize{Gm@layout}(\strip@pt\paperwidth,\strip@pt\paperheight){pt}%
    \Gm@swap@papersizefalse
  \fi}%
\def\Gm@adjustpaper{%
  \ifdim\paperwidth>\p@\else
    \PackageError{geometry}{%
    \string\paperwidth\space(\the\paperwidth) too short}{%
    Set a paper type (e.g., `a4paper').}%
  \fi
  \ifdim\paperheight>\p@\else
    \PackageError{geometry}{%
    \string\paperheight\space(\the\paperheight) too short}{%
    Set a paper type (e.g., `a4paper').}%
  \fi
  \ifGm@swap@papersize
    \setlength\@tempdima{\paperwidth}%
    \setlength\paperwidth{\paperheight}%
    \setlength\paperheight{\@tempdima}%
  \fi
  \ifGm@layout\else
    \setlength\Gm@layoutwidth{\paperwidth}%
    \setlength\Gm@layoutheight{\paperheight}%
  \fi}%
\def\Gm@checkmp{%
  \ifGm@includemp\else
    \@tempcnta\z@\@tempcntb\@ne
    \if@twocolumn
      \@tempcnta\@ne
    \else
      \if@reversemargin
        \@tempcnta\@ne\@tempcntb\z@
      \fi
    \fi
    \@tempdima\marginparwidth
    \advance\@tempdima\marginparsep
    \ifnum\@tempcnta=\@ne
      \@tempdimc\@tempdima
      \setlength\@tempdimb{\Gm@lmargin}%
      \advance\@tempdimc-\@tempdimb
      \ifdim\@tempdimc>\z@
        \Gm@warning{The marginal notes overrun the paper edge.^^J
        \@spaces Add \the\@tempdimc\space and more to the left margin}%
      \fi
    \fi
    \ifnum\@tempcntb=\@ne
      \@tempdimc\@tempdima
      \setlength\@tempdimb{\Gm@rmargin}%
      \advance\@tempdimc-\@tempdimb
      \ifdim\@tempdimc>\z@
        \Gm@warning{The marginal notes overrun the paper.^^J
        \@spaces Add \the\@tempdimc\space and more to the right margin}%
      \fi
    \fi
  \fi}%
\def\Gm@adjustmp{%
  \ifGm@includemp
    \@tempdimb\marginparwidth
    \advance\@tempdimb\marginparsep
    \Gm@wd@mp\@tempdimb
    \Gm@odd@mp\z@
    \Gm@even@mp\z@
    \if@twocolumn
      \Gm@wd@mp2\@tempdimb
      \Gm@odd@mp\@tempdimb
      \Gm@even@mp\@tempdimb
    \else
      \if@reversemargin
        \Gm@odd@mp\@tempdimb
        \if@mparswitch\else
          \Gm@even@mp\@tempdimb
        \fi
      \else
        \if@mparswitch
          \Gm@even@mp\@tempdimb
        \fi
      \fi
    \fi
  \fi}%
\def\Gm@adjustbody{
  \ifGm@hbody
    \ifx\Gm@width\@undefined
      \ifx\Gm@hscale\@undefined
        \Gm@defbylen{width}{\Gm@Dhscale\Gm@layoutwidth}%
      \else
        \Gm@defbylen{width}{\Gm@hscale\Gm@layoutwidth}%
      \fi
    \fi
    \ifx\Gm@textwidth\@undefined\else
      \setlength\@tempdima{\Gm@textwidth}%
      \ifGm@includemp
        \advance\@tempdima\Gm@wd@mp
      \fi
      \edef\Gm@width{\the\@tempdima}%
    \fi
  \fi
  \ifGm@vbody
    \ifx\Gm@height\@undefined
      \ifx\Gm@vscale\@undefined
        \Gm@defbylen{height}{\Gm@Dvscale\Gm@layoutheight}%
      \else
        \Gm@defbylen{height}{\Gm@vscale\Gm@layoutheight}%
      \fi
    \fi
    \ifx\Gm@lines\@undefined\else
      \ifdim\topskip<\ht\strutbox
        \setlength\@tempdima{\topskip}%
        \setlength\topskip{\ht\strutbox}%
        \Gm@warning{\noexpand\topskip was changed from \the\@tempdima\space
        to \the\topskip}%
      \fi
      \setlength\@tempdima{\baselineskip}%
      \multiply\@tempdima\Gm@lines
      \addtolength\@tempdima{\topskip}%
      \addtolength\@tempdima{-\baselineskip}%
      \edef\Gm@textheight{\the\@tempdima}%
    \fi
    \ifx\Gm@textheight\@undefined\else
      \setlength\@tempdima{\Gm@textheight}%
      \ifGm@includehead
        \addtolength\@tempdima{\headheight}%
        \addtolength\@tempdima{\headsep}%
      \fi
      \ifGm@includefoot
        \addtolength\@tempdima{\footskip}%
      \fi
      \edef\Gm@height{\the\@tempdima}%
    \fi
  \fi}%
\def\Gm@process{%
  \ifGm@pass
    \Gm@restore@org
  \else
    \Gm@@process
  \fi}%
\def\Gm@@process{%
  \Gm@expandlengths
  \Gm@adjustpaper
  \addtolength\Gm@layoutwidth{-\Gm@bindingoffset}%
  \Gm@adjustmp
  \Gm@adjustbody
  \Gm@detall{h}{width}{lmargin}{rmargin}%
  \Gm@detall{v}{height}{tmargin}{bmargin}%
  \setlength\textwidth{\Gm@width}%
  \setlength\textheight{\Gm@height}%
  \setlength\topmargin{\Gm@tmargin}%
  \setlength\oddsidemargin{\Gm@lmargin}%
  \addtolength\oddsidemargin{-1\Gm@truedimen in}%
  \ifGm@includemp
    \advance\textwidth-\Gm@wd@mp
    \advance\oddsidemargin\Gm@odd@mp
  \fi
  \if@mparswitch
    \setlength\evensidemargin{\Gm@rmargin}%
    \addtolength\evensidemargin{-1\Gm@truedimen in}%
    \ifGm@includemp
      \advance\evensidemargin\Gm@even@mp
    \fi
  \else
    \evensidemargin\oddsidemargin
  \fi
  \advance\oddsidemargin\Gm@bindingoffset
  \addtolength\topmargin{-1\Gm@truedimen in}%
  \ifGm@includehead
    \addtolength\textheight{-\headheight}%
    \addtolength\textheight{-\headsep}%
  \else
    \addtolength\topmargin{-\headheight}%
    \addtolength\topmargin{-\headsep}%
  \fi
  \ifGm@includefoot
    \addtolength\textheight{-\footskip}%
  \fi
  \ifGm@heightrounded
    \setlength\@tempdima{\textheight}%
    \addtolength\@tempdima{-\topskip}%
    \@tempcnta\@tempdima
    \@tempcntb\baselineskip
    \divide\@tempcnta\@tempcntb
    \setlength\@tempdimb{\baselineskip}%
    \multiply\@tempdimb\@tempcnta
    \advance\@tempdima-\@tempdimb
    \multiply\@tempdima\tw@
    \ifdim\@tempdima>\baselineskip
      \addtolength\@tempdimb{\baselineskip}%
    \fi
    \addtolength\@tempdimb{\topskip}%
    \textheight\@tempdimb
  \fi
  \advance\oddsidemargin\Gm@layouthoffset%
  \advance\evensidemargin\Gm@layouthoffset%
  \advance\topmargin\Gm@layoutvoffset%
  \addtolength\Gm@layoutwidth{\Gm@bindingoffset}%
  }% end of \Gm@@process
\def\Gm@detectdriver{%
  \ifx\Gm@driver\@empty
    \typeout{*geometry* driver: auto-detecting}%
    \ifpdf
      \Gm@setdriver{pdftex}%
    \else
      \Gm@setdriver{dvips}%
    \fi
    \ifvtex
      \Gm@setdriver{vtex}%
    \fi
    \ifxetex
      \Gm@setdriver{xetex}
    \fi
  \else
    \ifx\Gm@driver\Gm@xetex %%
      \ifxetex\else
        \Gm@warning{Wrong driver setting: `xetex'; trying `pdftex' driver}%
        \Gm@setdriver{pdftex}
      \fi
    \fi
    \ifx\Gm@driver\Gm@vtex
      \ifvtex\else
        \Gm@warning{Wrong driver setting: `vtex'; trying `dvips' driver}%
        \Gm@setdriver{dvips}%
      \fi
    \fi
  \fi
  \ifx\Gm@driver\relax
    \typeout{*geometry* detected driver: <none>}%
  \else
    \typeout{*geometry* detected driver: \Gm@driver}%
  \fi}%
\def\Gm@showparams#1{%
  \ifGm@verbose\expandafter\typeout\else\expandafter\wlog\fi
  {\Gm@logcontent{#1}}}%
\def\Gm@showdim#1{* \string#1=\the#1^^J}%
\def\Gm@showbool#1{\@nameuse{ifGm@#1}#1\space\fi}%
\def\Gm@logcontent#1{%
  *geometry* verbose mode - [ #1 ] result:^^J%
  \ifGm@pass * pass: disregarded the geometry package!^^J%
  \else
  * driver: \if\Gm@driver<none>\else\Gm@driver\fi^^J%
  * paper: \ifx\Gm@paper\@undefined<default>\else\Gm@paper\fi^^J%
  * layout: \ifGm@layout<custom>\else<same size as paper>\fi^^J%
  \ifGm@layout
  * layout(width,height): (\the\Gm@layoutwidth,\the\Gm@layoutheight)^^J%
  \fi
  * layoutoffset:(h,v)=(\the\Gm@layouthoffset,\the\Gm@layoutvoffset)^^J%
  \@ifundefined{Gm@lines}{}{* lines: \Gm@lines^^J}%
  \@ifundefined{Gm@hmarginratio}{}{* hratio: \Gm@hmarginratio^^J}%
  \@ifundefined{Gm@vmarginratio}{}{* vratio: \Gm@vmarginratio^^J}%
  \ifdim\Gm@bindingoffset=\z@\else
  * bindingoffset: \the\Gm@bindingoffset^^J\fi
  * modes: %
   \Gm@showbool{landscape}%
   \Gm@showbool{includehead}%
   \Gm@showbool{includefoot}%
   \Gm@showbool{includemp}%
   \if@twoside twoside\space\fi%
   \if@mparswitch\else\if@twoside asymmetric\space\fi\fi%
   \Gm@showbool{heightrounded}%
   \ifx\Gm@truedimen\@empty\else truedimen\space\fi%
   \Gm@showbool{showframe}%
   \Gm@showbool{showcrop}%
  ^^J%
  * h-part:(L,W,R)=(\Gm@lmargin, \Gm@width, \Gm@rmargin)^^J%
  * v-part:(T,H,B)=(\Gm@tmargin, \Gm@height, \Gm@bmargin)^^J%
  \fi
  \Gm@showdim{\paperwidth}%
  \Gm@showdim{\paperheight}%
  \Gm@showdim{\textwidth}%
  \Gm@showdim{\textheight}%
  \Gm@showdim{\oddsidemargin}%
  \Gm@showdim{\evensidemargin}%
  \Gm@showdim{\topmargin}%
  \Gm@showdim{\headheight}%
  \Gm@showdim{\headsep}%
  \Gm@showdim{\topskip}%
  \Gm@showdim{\footskip}%
  \Gm@showdim{\marginparwidth}%
  \Gm@showdim{\marginparsep}%
  \Gm@showdim{\columnsep}%
  * \string\skip\string\footins=\the\skip\footins^^J%
  \Gm@showdim{\hoffset}%
  \Gm@showdim{\voffset}%
  \Gm@showdim{\mag}%
  * \string\@twocolumn\if@twocolumn true\else false\fi^^J%
  * \string\@twoside\if@twoside true\else false\fi^^J%
  * \string\@mparswitch\if@mparswitch true\else false\fi^^J%
  * \string\@reversemargin\if@reversemargin true\else false\fi^^J%
  * (1in=72.27pt=25.4mm, 1cm=28.453pt)^^J}%
\def\Gm@cropmark(#1,#2,#3,#4){%
  \begin{picture}(0,0)
    \setlength\unitlength{1truemm}%
    \linethickness{0.25pt}%
    \put(#3,0){\line(#1,0){17}}%
    \put(0,#4){\line(0,#2){17}}%
  \end{picture}}%
\providecommand*\vb@xt@{\vbox to}%
\def\Gm@vrule{\vrule width 0.2pt height\textheight depth\z@}%
\def\Gm@hrule{\hrule height 0.2pt depth\z@ width\textwidth}%
\def\Gm@hruled{\hrule height\z@ depth0.2pt width\textwidth}%
\newcommand*{\Gm@vrules@mpi}{%
  \hb@xt@\@tempdima{\llap{\Gm@vrule}\ignorespaces
  \hskip \textwidth\Gm@vrule\hskip \marginparsep
  \llap{\Gm@vrule}\hfil\Gm@vrule}}%
\newcommand*{\Gm@vrules@mpii}{%
  \hb@xt@\@tempdima{\hskip-\marginparwidth\hskip-\marginparsep
  \llap{\Gm@vrule}\ignorespaces
  \hskip \marginparwidth\rlap{\Gm@vrule}\hskip \marginparsep
  \llap{\Gm@vrule}\hskip\textwidth\rlap{\Gm@vrule}\hss}}%
\newcommand*{\Gm@pageframes}{%
  \vb@xt@\z@{%
   \ifGm@showcrop
    \vb@xt@\z@{\vskip-1\Gm@truedimen in\vskip\Gm@layoutvoffset%
     \hb@xt@\z@{\hskip-1\Gm@truedimen in\hskip\Gm@layouthoffset%
      \vb@xt@\Gm@layoutheight{%
       \let\protect\relax
       \hb@xt@\Gm@layoutwidth{\Gm@cropmark(-1,1,-3,3)\hfil\Gm@cropmark(1,1,3,3)}%
       \vfil
       \hb@xt@\Gm@layoutwidth{\Gm@cropmark(-1,-1,-3,-3)\hfil\Gm@cropmark(1,-1,3,-3)}}%
     \hss}%
    \vss}%
   \fi%
   \ifGm@showframe
    \if@twoside
     \ifodd\count\z@
       \let\@themargin\oddsidemargin
     \else
       \let\@themargin\evensidemargin
     \fi
    \fi
    \moveright\@themargin%
    \vb@xt@\z@{%
     \vskip\topmargin\vb@xt@\z@{\vss\Gm@hrule}%
     \vskip\headheight\vb@xt@\z@{\vss\Gm@hruled}%
     \vskip\headsep\vb@xt@\z@{\vss\Gm@hrule}%
     \@tempdima\textwidth
     \advance\@tempdima by \marginparsep
     \advance\@tempdima by \marginparwidth
     \if@mparswitch
      \ifodd\count\z@
       \Gm@vrules@mpi
      \else
       \Gm@vrules@mpii
      \fi
     \else
      \Gm@vrules@mpi
     \fi
     \vb@xt@\z@{\vss\Gm@hrule}%
     \vskip\footskip\vb@xt@\z@{\vss\Gm@hruled}%
     \vss}%
    \fi%
  }}%
\def\ProcessOptionsKV{\@ifnextchar[%]
  {\@ProcessOptionsKV}{\@ProcessOptionsKV[]}}%
\def\@ProcessOptionsKV[#1]#2{%
  \let\@tempa\@empty
  \@tempcnta\z@
  \if#1p\@tempcnta\@ne\else\if#1c\@tempcnta\tw@\fi\fi
  \ifodd\@tempcnta
   \edef\@tempa{\@ptionlist{\@currname.\@currext}}%
  \else
    \@for\CurrentOption:=\@classoptionslist\do{%
      \@ifundefined{KV@#2@\CurrentOption}%
      {}{\edef\@tempa{\@tempa,\CurrentOption,}}}%
    \ifnum\@tempcnta=\z@
      \edef\@tempa{\@tempa,\@ptionlist{\@currname.\@currext}}%
    \fi
  \fi
  \edef\@tempa{\noexpand\setkeys{#2}{\@tempa}}%
  \@tempa
  \AtEndOfPackage{\let\@unprocessedoptions\relax}}%
\def\Gm@setkeys{\setkeys{Gm}}%
\def\Gm@processconfig{%
  \let\Gm@origExecuteOptions\ExecuteOptions
  \let\ExecuteOptions\Gm@setkeys
  \InputIfFileExists{geometry.cfg}{}{}
  \let\ExecuteOptions\Gm@origExecuteOptions}%
\Gm@save
\edef\Gm@restore@org{\Gm@restore}%
\Gm@initall
\Gm@processconfig
\ProcessOptionsKV[c]{Gm}%
\Gm@setdefaultpaper
\ProcessOptionsKV[p]{Gm}%
\Gm@process
\AtBeginDocument{%
  \Gm@savelength{paperwidth}%
  \Gm@savelength{paperheight}%
  \edef\Gm@restore@org{\Gm@restore}%
  \ifGm@resetpaper
    \edef\Gm@pw{\Gm@orgpw}%
    \edef\Gm@ph{\Gm@orgph}%
  \else
    \edef\Gm@pw{\the\paperwidth}%
    \edef\Gm@ph{\the\paperheight}%
  \fi
  \ifGm@pass\else
    \ifnum\mag=\@m\else
      \Gm@magtooffset
      \divide\paperwidth\@m
      \multiply\paperwidth\the\mag
      \divide\paperheight\@m
      \multiply\paperheight\the\mag
    \fi
  \fi
  \Gm@detectdriver
  \ifx\Gm@driver\Gm@xetex
    \@ifundefined{pdfpagewidth}{}{%
      \setlength\pdfpagewidth{\Gm@pw}%
      \setlength\pdfpageheight{\Gm@ph}}%
    \ifnum\mag=\@m\else
      \ifx\Gm@truedimen\Gm@true
        \setlength\paperwidth{\Gm@pw}%
        \setlength\paperheight{\Gm@ph}%
      \fi
    \fi
  \fi
  \ifx\Gm@driver\Gm@pdftex
    \@ifundefined{pdfpagewidth}{}{%
      \setlength\pdfpagewidth{\Gm@pw}%
      \setlength\pdfpageheight{\Gm@ph}}%
    \ifnum\mag=\@m\else
      \@tempdima=\mag sp%
      \@ifundefined{pdfhorigin}{}{%
        \divide\pdfhorigin\@tempdima
        \multiply\pdfhorigin\@m
        \divide\pdfvorigin\@tempdima
        \multiply\pdfvorigin\@m}%
      \ifx\Gm@truedimen\Gm@true
        \setlength\paperwidth{\Gm@pw}%
        \setlength\paperheight{\Gm@ph}%
      \fi
    \fi
  \fi
  \ifx\Gm@driver\Gm@vtex
    \@ifundefined{mediawidth}{}{%
      \mediawidth=\paperwidth
      \mediaheight=\paperheight}%
    \ifvtexdvi
      \AtBeginDvi{\special{papersize=\the\paperwidth,\the\paperheight}}%
    \fi
  \fi
  \ifx\Gm@driver\Gm@dvips
    \AtBeginDvi{\special{papersize=\the\paperwidth,\the\paperheight}}%
    \ifx\Gm@driver\Gm@dvips\ifGm@landscape
      \AtBeginDvi{\special{! /landplus90 true store}}%
    \fi\fi
  \else\ifx\Gm@driver\Gm@dvipdfm
    \ifcase\ifx\AtBeginShipoutFirst\relax\@ne\else
        \ifx\AtBeginShipoutFirst\@undefined\@ne\else\z@\fi\fi
      \AtBeginShipoutFirst{\special{papersize=\the\paperwidth,\the\paperheight}}%
    \or
      \AtBeginDvi{\special{papersize=\the\paperwidth,\the\paperheight}}%
    \fi
  \fi\fi
  \@tempswafalse
  \ifGm@showframe
    \@tempswatrue
  \else\ifGm@showcrop
    \@tempswatrue
  \fi\fi
  \if@tempswa
    \RequirePackage{atbegshi}%
      \AtBeginShipout{\setbox\AtBeginShipoutBox=\vbox{%
        \baselineskip\z@skip\lineskip\z@skip\lineskiplimit\z@
        \Gm@pageframes\box\AtBeginShipoutBox}}%
  \fi
  \Gm@save
  \edef\Gm@restore@pkg{\Gm@restore}%
  \ifGm@verbose\ifGm@pass\else\Gm@checkmp\fi\fi
  \Gm@showparams{preamble}%
  \let\Gm@pw\relax
  \let\Gm@ph\relax
  }% end of \AtBeginDocument
\newcommand{\geometry}[1]{%
  \Gm@clean
  \setkeys{Gm}{#1}%
  \Gm@process}%
\@onlypreamble\geometry
\DeclareRobustCommand\Gm@changelayout{%
  \setlength{\@colht}{\textheight}
  \setlength{\@colroom}{\textheight}%
  \setlength{\vsize}{\textheight}
  \setlength{\columnwidth}{\textwidth}%
  \if@twocolumn%
    \advance\columnwidth-\columnsep
    \divide\columnwidth\tw@%
    \@firstcolumntrue%
  \fi%
  \setlength{\hsize}{\columnwidth}%
  \setlength{\linewidth}{\hsize}}%
\newcommand{\newgeometry}[1]{%
  \clearpage
  \Gm@restore@org
  \Gm@initnewgm
  \Gm@newgmtrue
  \setkeys{Gm}{#1}%
  \Gm@newgmfalse
  \Gm@process
  \ifnum\mag=\@m\else\Gm@magtooffset\fi
  \Gm@changelayout
  \Gm@showparams{newgeometry}}%
\newcommand{\restoregeometry}{%
  \clearpage
  \Gm@restore@pkg
  \Gm@changelayout}%
\newcommand*{\savegeometry}[1]{%
  \Gm@save
  \expandafter\edef\csname Gm@restore@@#1\endcsname{\Gm@restore}}%
\newcommand*{\loadgeometry}[1]{%
  \clearpage
  \@ifundefined{Gm@restore@@#1}{%
    \PackageError{geometry}{%
    \string\loadgeometry : name `#1' undefined}{%
    The name `#1' should be predefined with \string\savegeometry}%
  }{\@nameuse{Gm@restore@@#1}%
  \Gm@changelayout}}%
\endinput
%%
%% End of file `geometry.sty'.
