# Supplementary material for: Genomics of Rapid Adaptation to Antibiotics: Convergent Evolution and Scalable Sequence Amplification
Source: Genome Biol Evol. 2014 May 20;6(6):1287–301. doi: 10.1093/gbe/evu106 (PMC4079197; doi:10.1093/gbe/evu106)
Supplement: Supplementary Data [file supp_evu106_suppl_data.zip › rotating.sty]

%%
%% This is file `rotating.sty',
%% generated with the docstrip utility.
%%
%% The original source files were:
%%
%% rotating.dtx  (with options: `package')
%% 
%% Copyright (C) 1994 Sebastian Rahtz and Leonor Barroca.
%% Copyright (C) 2001-2003,2007,2008 Robin Fairbairns.
%% 
%% This package is distributed under the terms of the LaTeX Project
%% Public Licence, either version 1.3c or any later version, at your
%% convenience.
%% 
%% This package has the LPPL maintenance status `maintained'.
%% 
%% The Current Maintainer of this work is Robin Fairbairns.
%% 
%% For further details see the file rotating.dtx
%% 
\NeedsTeXFormat{LaTeX2e}
\ProvidesPackage{rotating}%
    [2009/03/28 v2.16a
  rotated objects in LaTeX%
        ]% $Id: rotating.dtx,v 1.20 2009/03/28 20:05:38 rf10 Exp rf10 $
\DeclareOption{clockwise}{%
 \AtBeginDocument{\setkeys{Grot}{units=360}}%
}
\DeclareOption{counterclockwise}{%
 \AtBeginDocument{\setkeys{Grot}{units=-360}}%
}
\DeclareOption{anticlockwise}{\ds@counterclockwise}
\DeclareOption{figuresleft}{%
  \@rot@twosidefalse
  \def\rot@LR{0}%
}
\DeclareOption{figuresright}{%
 \@rot@twosidefalse
 \def\rot@LR{-1}%
}
\newif\ifrot@messages
\DeclareOption{quiet}{%
  \rot@messagesfalse
  \let\rot@message\@gobble % pro tem -- should suppress altogether
}
\DeclareOption{log}{%
  \rot@messagestrue
  \def\rot@message{\PackageInfo{rotating}}%
}
\DeclareOption{chatter}{%
  \rot@messagestrue
  \def\rot@message{\PackageWarning{rotating}}%
}
\newif\if@rot@twoside
\if@twoside
  \@rot@twosidetrue
\else
  \@rot@twosidefalse
\fi
\def\rot@LR{-1}
\DeclareOption*{\PassOptionsToPackage{\CurrentOption}{graphicx}}
\ExecuteOptions{clockwise,quiet}
\ProcessOptions
\RequirePackage{graphicx}
\RequirePackage{ifthen}
\def\rotdriver#1{\makeatletter\input{#1.def}\makeatother}
\newcounter{r@tfl@t}
\setcounter{r@tfl@t}{0}
\newskip\rotFPtop \rotFPtop=\@fptop
\newskip\rotFPbot \rotFPbot=\@fpbot
\def\sideways{%
  \Grot@setangle{90}%
  \setbox\z@\color@hbox\ignorespaces}
\def\endsideways{%
  \unskip\color@endbox
  \Grot@x\z@
  \Grot@y\z@
  \Grot@box
}
\def\turn#1{%
  \Grot@setangle{#1}%
  \setbox\z@\color@hbox\ignorespaces}
\def\endturn{%
  \unskip\color@endbox
  \Grot@x\z@
  \Grot@y\z@
  \Grot@box
}
\def\rotate#1{%
  \Grot@setangle{#1}%
  \setbox\z@\color@hbox\ignorespaces}
\def\endrotate{%
  \unskip\color@endbox
  \Grot@x\z@
  \Grot@y\z@
  \wd0\z@\dp0\z@\ht0\z@
  \Grot@box
}
\def\turnbox#1#2{%
  \Grot@setangle{#1}%
  \setbox\z@\hbox{{#2}}%
  \Grot@x\z@\Grot@y\z@
  \wd0\z@\dp0\z@\ht0\z@
  \Grot@box
}
\newsavebox\rot@float@box
\def\@rotfloat#1{%
  \@ifnextchar[%
    {\@xrotfloat{#1}}%
    {\edef\@tempa{\noexpand\@xrotfloat{#1}[\csname fps@#1\endcsname]}\@tempa}%
}
\def\@xrotfloat#1[#2]{%
  \@float{#1}[#2]%
  \begin{lrbox}\rot@float@box
  \begin{minipage}\textheight
 }
\def\end@rotfloat{%
   \end{minipage}\end{lrbox}%
   \stepcounter{r@tfl@t}%
   \rot@label{RF\ther@tfl@t}%
   \rot@pageref{RF\ther@tfl@t}{\R@@page}%
   \edef\@tempa{Adding sideways \@captype\space on page \R@@page\space}
   \rot@mess@toks\expandafter{\@tempa}
   \wd\rot@float@box\z@
   \ht\rot@float@box\z@
   \dp\rot@float@box\z@
   \vbox to \textheight{%
    \setkeys{Grot}{units=360}%
    \if@rot@twoside
    \else
      \let\R@@page\rot@LR
    \fi
    \ifthenelse{\isodd{\R@@page}}{%
      \if@rot@twoside
        \rot@mess@toks\expandafter{\the\rot@mess@toks (right hand page)}%
      \fi
      \vfill
      \@@line{%
        \hskip\rotFPtop
        \rotatebox{90}{\box\rot@float@box}%
        \hskip\rotFPbot
      }%
    }{%
      \if@rot@twoside
        \rot@mess@toks\expandafter{\the\rot@mess@toks (left hand page)}%
      \fi
      \@@line{%
        \hskip\rotFPbot
        \rotatebox{-90}{\box\rot@float@box}%
        \hskip\rotFPtop
      }%
      \vfill
    }%
    \rot@message{\the\rot@mess@toks}
  }%
  \end@float
}
\def\sidewaysfigure{\@rotfloat{figure}}
\let\endsidewaysfigure\end@rotfloat
\def\sidewaystable{\@rotfloat{table}}
\let\endsidewaystable\end@rotfloat
\def\@rotdblfloat{%
  \if@twocolumn\expandafter\@rotdbflt\else\expandafter\@rotfloat\fi
}
\def\@rotdbflt#1{\@ifnextchar[{\@rotxdblfloat{#1}}{\@rotxdblfloat{#1}[tp]}}
\def\@rotxdblfloat#1[#2]{%
  \@float{#1}[#2]%
  \hsize\textwidth\linewidth\textwidth
  \begin{lrbox}\rot@float@box
  \begin{minipage}\textheight
}
\def\end@rotdblfloat{%
  \end{minipage}\end{lrbox}%
  \stepcounter{r@tfl@t}%
  \rot@label{RF\ther@tfl@t}%
  \rot@pageref{RF\ther@tfl@t}{\R@@page}%
  \edef\@tempa{Adding sideways \@captype\space on page \R@@page\space}
  \rot@mess@toks\expandafter{\@tempa}
  \@tempdima\ht\rot@float@box
  \advance\@tempdima by \dp\rot@float@box
  \wd\rot@float@box\z@
  \ht\rot@float@box\z@
  \dp\rot@float@box\z@
  \vbox to \textheight{%
    \setkeys{Grot}{units=360}%
    \if@rot@twoside
    \else
      \let\R@@page\rot@LR
    \fi
    \ifthenelse{\isodd{\R@@page}}{%
      \ifrot@messages
        \if@rot@twoside
  \rot@mess@toks\expandafter{\the\rot@mess@toks (right hand page)}%
\fi
      \fi
      \vfill
      \@@line{%
        \hskip\rotFPtop
        \rotatebox{90}{\box\rot@float@box}%
        \hskip\rotFPbot
      }%
    }{%
      \ifrot@messages
        \if@rot@twoside
  \rot@mess@toks\expandafter{\the\rot@mess@toks (left hand page)}%
\fi
      \fi%
      \@@line{%
        \hskip\rotFPbot
        \rotatebox{-90}{\box\rot@float@box}%
        \hskip\rotFPtop
      }%
      \vfill
    }%
    \rot@message{\the\rot@mess@toks}%
  }%
  \end@dblfloat
}
\newenvironment{sidewaystable*}
               {\@rotdblfloat{table}}
               {\end@rotdblfloat}
\newenvironment{sidewaysfigure*}
               {\@rotdblfloat{figure}}
               {\end@rotdblfloat}

\def\rot@thepage{\@arabic\c@page}
\def\rot@label#1{\@bsphack
  \rot@protected@write{\@auxout}{}%
         {\string\newlabel{#1}{\rot@thepage}}%
  \@esphack}
\def\rot@pageref#1#2{%
  \expandafter\ifx\csname r@#1\endcsname\relax
    \global\@rot@refundefinedtrue
    \def#2{0}%
  \else
    \edef#2{\csname r@#1\endcsname}%
  \fi
}
\long\def\rot@protected@write#1#2#3{%
  \begingroup
    \let\rot@thepage\relax
    #2%
    \let\protect\@unexpandable@protect
    \edef\reserved@a{\write#1{#3}}%
    \reserved@a
  \endgroup
  \if@nobreak\ifvmode\nobreak\fi\fi
}
\newif\if@rot@refundefined
\global\@rot@refundefinedfalse
\newtoks\rot@mess@toks
\def\rotcaption{\refstepcounter\@captype\@dblarg{\@rotcaption\@captype}}
\long\def\@rotcaption#1[#2]#3{%
  \addcontentsline{\csname ext@#1\endcsname}{#1}{%
    \protect\numberline{\csname the#1\endcsname}{\ignorespaces #2}}%
  \par
  \begingroup
    \@parboxrestore
    \normalsize
    \@makerotcaption{\csname fnum@#1\endcsname}{#3}%
  \endgroup}
  \long\def\@makerotcaption#1#2{%
    \setbox\@tempboxa\color@hbox#1: #2\color@endbox
    \ifdim \wd\@tempboxa > .8\vsize
      \rotatebox{90}{%
        \begin{minipage}{.8\textheight}#1: #2\end{minipage}%
      }%
    \else%
      \rotatebox{90}{\box\@tempboxa}%
    \fi
  \nobreak
  \hspace{12pt}%
}
\AtBeginDocument{%
  \providecommand\color@hbox{\hbox\bgroup}%
  \providecommand\color@vbox{\vbox\bgroup}%
  \providecommand\color@endbox{\egroup}%
}
\endinput
%%
%% End of file `rotating.sty'.
