# Supplementary material for: Genomics of Rapid Adaptation to Antibiotics: Convergent Evolution and Scalable Sequence Amplification
Source: Genome Biol Evol. 2014 May 20;6(6):1287–301. doi: 10.1093/gbe/evu106 (PMC4079197; doi:10.1093/gbe/evu106)
Supplement: Supplementary Data [file supp_evu106_suppl_data.zip › 2014_genomics-of-rapid-adaptation_GBE.bib]

% This file was created with JabRef 2.7b.
% Encoding: UTF8

@ARTICLE{Abyzov2011,
  author = {Alexej Abyzov and Alexander E Urban and Michael Snyder and Mark Gerstein},
  title = {{CNVnator}: an approach to discover, genotype, and characterize typical
	and atypical {CNVs} from family and population genome sequencing.},
  journal = {Genome Res},
  year = {2011},
  volume = {21},
  pages = {974--984},
  number = {6},
  month = {Jun},
  pmid = {21324876},
  abstract = {Copy number variation (CNV) in the genome is a complex phenomenon,
	and not completely understood. We have developed a method, CNVnator,
	for CNV discovery and genotyping from read-depth (RD) analysis of
	personal genome sequencing. Our method is based on combining the
	established mean-shift approach with additional refinements (multiple-bandwidth
	partitioning and GC correction) to broaden the range of discovered
	CNVs. We calibrated CNVnator using the extensive validation performed
	by the 1000 Genomes Project. Because of this, we could use CNVnator
	for CNV discovery and genotyping in a population and characterization
	of atypical CNVs, such as de novo and multi-allelic events. Overall,
	for CNVs accessible by RD, CNVnator has high sensitivity (86\%-96\%),
	low false-discovery rate (3\%-20\%), high genotyping accuracy (93\%-95\%),
	and high resolution in breakpoint discovery (<200 bp in 90\% of cases
	with high sequencing coverage). Furthermore, CNVnator is complementary
	in a straightforward way to split-read and read-pair approaches:
	It misses CNVs created by retrotransposable elements, but more than
	half of the validated CNVs that it identifies are not detected by
	split-read or read-pair. By genotyping CNVs in the CEPH, Yoruba,
	and Chinese-Japanese populations, we estimated that at least 11\%
	of all CNV loci involve complex, multi-allelic events, a considerably
	higher estimate than reported earlier. Moreover, among these events,
	we observed cases with allele distribution strongly deviating from
	Hardy-Weinberg equilibrium, possibly implying selection on certain
	complex loci. Finally, by combining discovery and genotyping, we
	identified six potential de novo CNVs in two family trios.},
  doi = {10.1101/gr.114876.110},
  institution = {Program in Computational Biology and Bioinformatics, Yale University,
	New Haven, Connecticut 06520, USA. abyzov@gersteinlab.org},
  keywords = {Algorithms; Base Composition; DNA Copy Number Variations, genetics;
	Ethnic Groups, genetics; Genome, Human, genetics; Genotype; Humans;
	Metagenomics, methods; Sensitivity and Specificity; Sequence Analysis,
	DNA, methods; Software},
  language = {eng},
  medline-pst = {ppublish},
  pii = {gr.114876.110},
  url = {http://dx.doi.org/10.1101/gr.114876.110}
}

@ARTICLE{Accardi2004,
  author = {Alessio Accardi and Christopher Miller},
  title = {Secondary active transport mediated by a prokaryotic homologue of
	{ClC} {Cl-} channels.},
  journal = {Nature},
  year = {2004},
  volume = {427},
  pages = {803--807},
  number = {6977},
  month = {Feb},
  pmid = {14985752},
  abstract = {ClC Cl- channels make up a large molecular family, ubiquitous with
	respect to both organisms and cell types. In eukaryotes, these channels
	fulfill numerous biological roles requiring gated anion conductance,
	from regulating skeletal muscle excitability to facilitating endosomal
	acidification by (H+)ATPases. In prokaryotes, ClC functions are unknown
	except in Escherichia coli, where the ClC-ec1 protein promotes H+
	extrusion activated in the extreme acid-resistance response common
	to enteric bacteria. Recently, the high-resolution structure of ClC-ec1
	was solved by X-ray crystallography. This primal prokaryotic ClC
	structure has productively guided understanding of gating and anion
	permeation in the extensively studied eukaryotic ClC channels. We
	now show that this bacterial homologue is not an ion channel, but
	rather a H+-Cl- exchange transporter. As the same molecular architecture
	can support two fundamentally different transport mechanisms, it
	seems that the structural boundary separating channels and transporters
	is not as clear cut as generally thought.},
  doi = {10.1038/nature02314},
  institution = {Department of Biochemistry, Howard Hughes Medical Institute, Brandeis
	University, Waltham, Massachusetts 02454, USA.},
  keywords = {Animals; Antiporters, chemistry/genetics/metabolism; Biological Transport,
	Active; Chloride Channels, chemistry/genetics/metabolism; Chlorides,
	metabolism; Electric Conductivity; Escherichia coli Proteins, chemistry/genetics/metabolism;
	Escherichia coli, chemistry/genetics/metabolism; Ion Transport; Models,
	Biological; Models, Molecular; Mutation, Missense, genetics; Prokaryotic
	Cells, chemistry/metabolism; Protein Conformation; Protons; Structure-Activity
	Relationship},
  language = {eng},
  medline-pst = {ppublish},
  pii = {nature02314},
  url = {http://dx.doi.org/10.1038/nature02314}
}

@ARTICLE{Adams2005,
  author = {Melanie A Adams and Zongchao Jia},
  title = {Structural and biochemical evidence for an enzymatic quinone redox
	cycle in \textit{Escherichia coli}: identification of a novel quinol
	monooxygenase.},
  journal = {J Biol Chem},
  year = {2005},
  volume = {280},
  pages = {8358--8363},
  number = {9},
  month = {Mar},
  pmid = {15613473},
  abstract = {Naturally synthesized quinones perform a variety of important cellular
	functions. Escherichia coli produce both ubiquinone and menaquinone,
	which are involved in electron transport. However, semiquinone intermediates
	produced during the one-electron reduction of these compounds, as
	well as through auto-oxidation of the hydroxyquinone product, generate
	reactive oxygen species that stress the cell. Here, we present the
	crystal structure of YgiN, a protein of hitherto unknown function.
	The three-dimensional fold of YgiN is similar to that of ActVA-Orf6
	monooxygenase, which acts on hydroxyquinone substrates. YgiN shares
	a promoter with "modulator of drug activity B," a protein with activity
	similar to that of mammalian DT-diaphorase capable of reducing mendione.
	YgiN was able to reoxidize menadiol, the product of the "modulator
	of drug activity B" (MdaB) enzymatic reaction. We therefore refer
	to YgiN as quinol monooxygenase. Modulator of drug activity B is
	reported to be involved in the protection of cells from reactive
	oxygen species formed during single electron oxidation and reduction
	reactions. The enzymatic activities, together with the structural
	characterization of YgiN, lend evidence to the possible existence
	of a novel quinone redox cycle in E. coli.},
  doi = {10.1074/jbc.M412637200},
  institution = {Department of Biochemistry, Queen's University, Kingston, Ontario
	K7L 3N6, Canada.},
  keywords = {Benzoquinones, chemistry; Binding Sites; Crystallography, X-Ray; Dimerization;
	Drug Resistance, Neoplasm; Electron Transport; Electrons; Escherichia
	coli Proteins, chemistry/physiology; Escherichia coli, metabolism;
	Mixed Function Oxygenases, chemistry/metabolism/physiology; Models,
	Chemical; Models, Molecular; Oxidation-Reduction; Promoter Regions,
	Genetic; Protein Conformation; Protein Folding; Protein Structure,
	Secondary; Quinones, chemistry; Reactive Oxygen Species; Recombinant
	Proteins, chemistry; Spectrophotometry; Time Factors; Ubiquinone,
	chemistry; Vitamin K 2, chemistry},
  language = {eng},
  medline-pst = {ppublish},
  pii = {M412637200},
  url = {http://dx.doi.org/10.1074/jbc.M412637200}
}

@ARTICLE{Adler2014,
  author = {Marlen Adler and Mehreen Anjum and Otto G Berg and Dan I Andersson
	and Linus Sandegren},
  title = {High Fitness Costs and Instability of Gene Duplications Reduce Rates
	of Evolution of New Genes by Duplication-Divergence Mechanisms.},
  journal = {Mol Biol Evol},
  year = {2014},
  volume = {Advance Access},
  month = {Apr},
  pmid = {24659815},
  __markedentry = {[david:]},
  abstract = {An important mechanism for generation of new genes is by duplication-divergence
	of existing genes. Duplication-divergence includes several different
	submodels, such as subfunctionalization where after accumulation
	of neutral mutations the original function is distributed between
	two partially functional and complementary genes, and neofunctionalization
	where a new function evolves in one of the duplicated copies while
	the old function is maintained in another copy. The likelihood of
	these mechanisms depends on the longevity of the duplicated state,
	which in turn depends on the fitness cost and genetic stability of
	the duplications. Here, we determined the fitness cost and stability
	of defined gene duplications/amplifications on a low copy number
	plasmid. Our experimental results show that the costs of carrying
	extra gene copies are substantial and that each additional kilo base
	pairs of DNA reduces fitness by approximately 0.15\%. Furthermore,
	gene amplifications are highly unstable and rapidly segregate to
	lower copy numbers in absence of selection. Mathematical modeling
	shows that the fitness costs and instability strongly reduces the
	likelihood of both sub- and neofunctionalization, but that these
	effects can be offset by positive selection for novel beneficial
	functions.},
  doi = {10.1093/molbev/msu111},
  institution = {Department of Medical Biochemistry and Microbiology, Uppsala University,
	Uppsala, Sweden.},
  language = {eng},
  medline-pst = {aheadofprint},
  owner = {david},
  pii = {msu111},
  timestamp = {2014.05.12},
  url = {http://dx.doi.org/10.1093/molbev/msu111}
}

@ARTICLE{Adzhubei2010,
  author = {Ivan A Adzhubei and Steffen Schmidt and Leonid Peshkin and Vasily
	E Ramensky and Anna Gerasimova and Peer Bork and Alexey S Kondrashov
	and Shamil R Sunyaev},
  title = {A method and server for predicting damaging missense mutations.},
  journal = {Nat Methods},
  year = {2010},
  volume = {7},
  pages = {248--249},
  number = {4},
  month = {Apr},
  pmid = {20354512},
  doi = {10.1038/nmeth0410-248},
  keywords = {Data Interpretation, Statistical; Genetic Variation; Humans; Models,
	Genetic; Mutation, Missense; Software},
  language = {eng},
  medline-pst = {ppublish},
  pii = {nmeth0410-248},
  url = {http://dx.doi.org/10.1038/nmeth0410-248}
}

@ARTICLE{Alekshun2000,
  author = {M. N. Alekshun and Y. S. Kim and S. B. Levy},
  title = {Mutational analysis of {MarR}, the negative regulator of \textit{marRAB}
	expression in \textit{Escherichia coli}, suggests the presence of
	two regions required for {DNA} binding.},
  journal = {Mol Microbiol},
  year = {2000},
  volume = {35},
  pages = {1394--1404},
  number = {6},
  month = {Mar},
  pmid = {10760140},
  abstract = {MarR, the negative regulator of the Escherichia coli multiple antibiotic
	resistance (marRAB) operon, is a member of a newly recognized family
	of regulatory proteins. The amino acid sequences of these proteins
	do not display any apparent homologies to the DNA binding domains
	of prokaryotic transcription regulators and a DNA binding motif for
	any one of the MarR homologues is currently unknown. In order to
	define regions of MarR required for DNA binding, mutant repressors,
	selected based on their ability to interfere with (negatively complement)
	the activity of wild-type MarR, were isolated. As determined using
	gel mobility shift assays, 13 out of 14 negative complementing mutants
	tested were unable to bind DNA in vitro. Three negative complementing
	alleles presumably specify truncated repressors and one of these
	proteins, a 120 residue MarR, can bind DNA in vitro. Most of the
	negative complementing mutations were clustered within two areas
	of MarR with features related to a helix-turn-helix DNA binding motif.
	These regions are presumed to be required for the DNA binding activity
	of the repressor.},
  institution = {Center for Adaptation Genetics and Drug Resistance and the Department
	of Molecular Biology and Microbiology, Tufts University School of
	Medicine, 136 Harrison Avenue, Boston, MA 02111, USA.},
  keywords = {Amino Acid Motifs; Amino Acid Sequence; Bacterial Proteins, genetics/metabolism;
	Binding Sites; DNA, Bacterial, metabolism; DNA-Binding Proteins,
	genetics/metabolism; Escherichia coli Proteins; Escherichia coli,
	genetics; Gene Expression Regulation, Bacterial; Genetic Complementation
	Test; Molecular Sequence Data; Mutation; Repressor Proteins, genetics/metabolism;
	Sequence Homology, Amino Acid},
  language = {eng},
  medline-pst = {ppublish},
  pii = {mmi1802}
}

@ARTICLE{Alekshun2007,
  author = {Michael N Alekshun and Stuart B Levy},
  title = {Molecular mechanisms of antibacterial multidrug resistance.},
  journal = {Cell},
  year = {2007},
  volume = {128},
  pages = {1037--1050},
  number = {6},
  month = {Mar},
  pmid = {17382878},
  abstract = {Treatment of infections is compromised worldwide by the emergence
	of bacteria that are resistant to multiple antibiotics. Although
	classically attributed to chromosomal mutations, resistance is most
	commonly associated with extrachromosomal elements acquired from
	other bacteria in the environment. These include different types
	of mobile DNA segments, such as plasmids, transposons, and integrons.
	However, intrinsic mechanisms not commonly specified by mobile elements-such
	as efflux pumps that expel multiple kinds of antibiotics-are now
	recognized as major contributors to multidrug resistance in bacteria.
	Once established, multidrug-resistant organisms persist and spread
	worldwide, causing clinical failures in the treatment of infections
	and public health crises.},
  doi = {10.1016/j.cell.2007.03.004},
  institution = {Schering-Plough Research Institute, Kenilworth, NJ 07033, USA. michael.alekshun@spcorp.com},
  keywords = {Anti-Bacterial Agents, pharmacology; Bacteria, drug effects/genetics;
	Bacterial Proteins, genetics/metabolism; Chromosomes, Bacterial,
	genetics; Conjugation, Genetic; Drug Resistance, Multiple, Bacterial,
	genetics; Genes, Bacterial; Genes, Regulator; Transduction, Genetic;
	Transformation, Genetic},
  language = {eng},
  medline-pst = {ppublish},
  pii = {S0092-8674(07)00311-X},
  url = {http://dx.doi.org/10.1016/j.cell.2007.03.004}
}

@ARTICLE{Alekshun1997,
  author = {M. N. Alekshun and S. B. Levy},
  title = {Regulation of chromosomally mediated multiple antibiotic resistance:
	the \textit{mar} regulon.},
  journal = {Antimicrob Agents Chemother},
  year = {1997},
  volume = {41},
  pages = {2067--2075},
  number = {10},
  month = {Oct},
  pmid = {9333027},
  institution = {Center for Adaptation Genetics and Drug Resistance and the Department
	of Molecular Biology and Microbiology, Tufts University School of
	Medicine, Boston, Massachusetts 02111, USA.},
  keywords = {Animals; Chromosomes, Bacterial, genetics/physiology; Drug Resistance,
	Microbial, genetics; Genes, Bacterial, genetics/physiology; Humans;
	Regulon, genetics/physiology; Transcription, Genetic, genetics},
  language = {eng},
  medline-pst = {ppublish}
}

@ARTICLE{Anantharaman2006,
  author = {Vivek Anantharaman and L. Aravind},
  title = {Diversification of catalytic activities and ligand interactions in
	the protein fold shared by the sugar isomerases, {eIF2B}, {DeoR}
	transcription factors, {acyl-CoA} transferases and methenyltetrahydrofolate
	synthetase.},
  journal = {J Mol Biol},
  year = {2006},
  volume = {356},
  pages = {823--842},
  number = {3},
  month = {Feb},
  pmid = {16376935},
  abstract = {Evolution of diverse catalytic and ligand-binding activities in a
	given protein fold is a widely observed phenomenon in the protein-domain
	universe. However, the details of this evolutionary process, general
	principles, if any, and implications for origins of particular catalytic
	mechanisms are poorly understood in many common protein folds. Taking
	advantage of the wealth of currently available protein structure
	and sequence data, we explore these issues in the context of a large
	assemblage of biochemically diverse protein domains sharing a common
	origin, namely the sugar isomerases, translation factor eIF2B, ligand-binding
	domains of the DeoR-family transcription factors, acetyl-CoA transferases
	and methenyltetrahydrofolate synthetase. We show that in at least
	three independent instances, including the sugar-binding domains
	of the DeoR family transcription factors, this domain has been used
	as small molecule sensor coupled to helix-turn-helix DNA-binding
	domains. In at least two of these instances the domain functions
	as a non-catalytic sensor of ligands. We provide evidence that the
	ancestral version of this fold was a distinct version of the Rosmann-like
	folds, which probably possessed two distinct ligand-binding areas
	that were differentially utilized in different descendents. Analyzing
	the sequences and structures of proteins in this fold we show that
	there are two principal factors related to the origin of catalytic
	diversity in this fold. Firstly, specific inserts and extension added
	to the core domain on multiple occasions in evolution have affected
	the access to the active site regions, and thereby allowed for different
	substrates and allosteric regulators. The second major factor appears
	to be the emergence of considerable diversity of family-specific
	residues with important biochemical roles. Interestingly, proteins
	of this fold, which catalyze similar reactions on similar substrates,
	might possess very distinctive sets of active residues required for
	substrate binding catalysis. In particular, different sugar isomerases
	or acyl transferases in this fold might show distinct constellations
	of active site residues. These findings suggest that whereas ligand-binding,
	and even generic catalytic ability emerged early in the evolution
	of the fold, the specific catalytic mechanisms appear to have independently
	emerged on multiple occasions in the generic precursors of this fold.},
  doi = {10.1016/j.jmb.2005.11.031},
  institution = {National Center for Biotechnology Information, National Library of
	Medicine, National Institutes of Health, Bethesda, MD 20894, USA.},
  keywords = {Aldose-Ketose Isomerases, chemistry/genetics/metabolism; Amino Acid
	Sequence; Animals; Bacterial Proteins, chemistry/genetics/metabolism;
	Carbon-Nitrogen Ligases, chemistry/genetics/metabolism; Catalysis;
	Coenzyme A-Transferases, chemistry/genetics/metabolism; DNA-Binding
	Proteins, chemistry/genetics/metabolism; Eukaryotic Initiation Factor-2B,
	chemistry/genetics/metabolism; Ligands; Molecular Sequence Data;
	Multigene Family; Protein Folding; Protein Structure, Secondary;
	Protein Structure, Tertiary; Repressor Proteins, chemistry/genetics/metabolism;
	Sequence Alignment; Sequence Homology, Amino Acid; Transcription
	Factors, chemistry/genetics/metabolism},
  language = {eng},
  medline-pst = {ppublish},
  pii = {S0022-2836(05)01417-8},
  url = {http://dx.doi.org/10.1016/j.jmb.2005.11.031}
}

@ARTICLE{Anderson1981,
  author = {P. Anderson and J. Roth},
  title = {Spontaneous tandem genetic duplications in \textit{Salmonella typhi}murium
	arise by unequal recombination between {r{RNA}} (\textit{rrn}) cistrons.},
  journal = {Proc Natl Acad Sci U S A},
  year = {1981},
  volume = {78},
  pages = {3113--3117},
  number = {5},
  month = {May},
  pmid = {6789329},
  abstract = {A method is described to detect and measure the frequency of spontaneous
	tandem genetic duplications located throughout the Salmonella genome.
	The method is based on the ability of duplication-containing strains
	to inherit two selectable alleles of a single gene during generalized
	transductional crosses. One allele of the gene carries an insertion
	of the translocatable tetracycline-resistance element Tn10; the other
	allele is a wild-type copy of that gene. Using this technique, we
	have measured the frequency of tandem duplications at 38 chromosomal
	sites and the amount of material included in 199 independent duplications.
	These results suggest that, in one region of the chromosome, tandem
	duplications are particularly frequent events. Such duplications
	have end points within rRNA (rrn) cistrons and probably arise by
	unequal cross-over between these dispersed repeated sequences. Spontaneously
	duplications of this type are harbored by as much as 3\% of the bacterial
	population. Preliminary evidence suggests that such duplications
	may play a significant regulatory role under conditions of rapid
	growth. Our analysis has suggested the position on the genome of
	an additional rRNA cistron.},
  keywords = {Base Sequence; Chromosome Mapping; Chromosomes, Bacterial, physiology;
	DNA; Genes; RNA, Ribosomal, genetics; Recombination, Genetic; Salmonella
	typhimurium, genetics; Transduction, Genetic},
  language = {eng},
  medline-pst = {ppublish}
}

@ARTICLE{Andersson2009,
  author = {Dan I Andersson and Diarmaid Hughes},
  title = {Gene amplification and adaptive evolution in bacteria.},
  journal = {Annu Rev Genet},
  year = {2009},
  volume = {43},
  pages = {167--195},
  pmid = {19686082},
  abstract = {Gene duplication-amplification (GDA) processes are highly relevant
	biologically because they generate extensive and reversible genetic
	variation on which adaptive evolution can act. Whenever cellular
	growth is restricted, escape from these growth restrictions often
	occurs by GDA events that resolve the selective problem. In addition,
	GDA may facilitate subsequent genetic change by allowing a population
	to grow and increase in number, thereby increasing the probability
	for subsequent adaptive mutations to occur in the amplified genes
	or in unrelated genes. Mathematical modeling of the effect of GDA
	on the rate of adaptive evolution shows that GDA will facilitate
	adaptation, especially when the supply of mutations in the population
	is rate-limiting. GDA can form via several mechanisms, both RecA-dependent
	and RecA-independent, including rolling-circle amplification and
	nonequal crossing over between sister chromatids. Due to the high
	intrinsic instability and fitness costs associated with GDAs, they
	are generally transient in nature, and consequently their evolutionary
	and medical importance is often underestimated.},
  doi = {10.1146/annurev-genet-102108-134805},
  institution = {Department of Medical Biochemistry and Microbiology, Uppsala, S-751
	23, Sweden. Dan.Andersson@imbim.uu.se},
  keywords = {Bacteria, genetics; Evolution, Molecular; Gene Amplification; Genetic
	Fitness; Models, Genetic},
  language = {eng},
  medline-pst = {ppublish},
  url = {http://dx.doi.org/10.1146/annurev-genet-102108-134805}
}

@ARTICLE{Arendt2008,
  author = {Jeff Arendt and David Reznick},
  title = {Convergence and parallelism reconsidered: what have we learned about
	the genetics of adaptation?},
  journal = {Trends Ecol Evol},
  year = {2008},
  volume = {23},
  pages = {26--32},
  number = {1},
  month = {Jan},
  pmid = {18022278},
  abstract = {Biologists often distinguish 'convergent' from 'parallel' evolution.
	This distinction usually assumes that when a given phenotype evolves,
	the underlying genetic mechanisms are different in distantly related
	species (convergent) but similar in closely related species (parallel).
	However, several examples show that the same phenotype might evolve
	among populations within a species by changes in different genes.
	Conversely, similar phenotypes might evolve in distantly related
	species by changes in the same gene. We thus argue that the distinction
	between 'convergent' and 'parallel' evolution is a false dichotomy,
	at best representing ends of a continuum. We can simplify our vocabulary;
	all instances of the independent evolution of a given phenotype can
	be described with a single term - convergent.},
  doi = {10.1016/j.tree.2007.09.011},
  institution = {>},
  keywords = {Adaptation, Biological, genetics; Animals; Biological Evolution; Fishes,
	genetics; Gene Expression Regulation, Developmental; Genetics, Population;
	Peromyscus, genetics; Phenotype; Pigmentation, genetics; Polymorphism,
	Genetic; Quantitative Trait Loci; Receptor, Melanocortin, Type 1,
	genetics},
  language = {eng},
  medline-pst = {ppublish},
  pii = {S0169-5347(07)00287-X},
  url = {http://dx.doi.org/10.1016/j.tree.2007.09.011}
}

@INBOOK{Bachmann1996,
  chapter = {Derivations and genotypes of some mutant derivatives of Escherichia
	coli},
  pages = {2460-2488},
  title = {\textit{Escherichia coli} and \textit{Salmonella typhimurium} : cellular
	and molecular biology, 2nd ed.},
  publisher = {American Society for Microbiology},
  year = {1996},
  editor = {R. Curtiss and F. C. Neidhardt and J. L. Ingraham and E. C. C. Lin
	and K. B. Low and B. Magasanik and W. S. Reznikoff and M. Riley and
	M. Schaechter and H. E. Umbarger},
  author = {Barbara J Bachmann},
  address = {Washington, DC}
}

@ARTICLE{Barbosa2000,
  author = {T. M. Barbosa and S. B. Levy},
  title = {Differential expression of over 60 chromosomal genes in \textit{Escherichia
	coli} by constitutive expression of {MarA}.},
  journal = {J Bacteriol},
  year = {2000},
  volume = {182},
  pages = {3467--3474},
  number = {12},
  month = {Jun},
  pmid = {10852879},
  abstract = {In Escherichia coli, the MarA protein controls expression of multiple
	chromosomal genes affecting resistance to antibiotics and other environmental
	hazards. For a more-complete characterization of the mar regulon,
	duplicate macroarrays containing 4,290 open reading frames of the
	E. coli genome were hybridized to radiolabeled cDNA populations derived
	from mar-deleted and mar-expressing E. coli. Strains constitutively
	expressing MarA showed altered expression of more than 60 chromosomal
	genes: 76\% showed increased expression and 24\% showed decreased
	expression. Although some of the genes were already known to be MarA
	regulated, the majority were newly determined and belonged to a variety
	of functional groups. Some of the genes identified have been associated
	with iron transport and metabolism; other genes were previously known
	to be part of the soxRS regulon. Northern blot analysis of selected
	genes confirmed the results obtained with the macroarrays. The findings
	reveal that the mar locus mediates a global stress response involving
	one of the largest networks of genes described.},
  institution = {Center for Adaptation Genetics and Drug Resistance and the Departments
	of Molecular Biology and Microbiology, Tufts University School of
	Medicine, Boston, Massachusetts 02111, USA.},
  keywords = {Bacterial Proteins, genetics/metabolism; Blotting, Northern; Chromosome
	Mapping; Chromosomes, Bacterial, genetics; DNA-Binding Proteins,
	genetics/metabolism; Escherichia coli Proteins; Escherichia coli,
	genetics/growth /&/ development/metabolism; Gene Expression Regulation,
	Bacterial; Genome, Bacterial; Iron, metabolism; Oligonucleotide Array
	Sequence Analysis; Operon; Regulon; Trans-Activators; Transcription
	Factors, genetics/metabolism; Transcription, Genetic},
  language = {eng},
  medline-pst = {ppublish}
}

@ARTICLE{Belyaeva2000,
  author = {T. A. Belyaeva and J. T. Wade and C. L. Webster and V. J. Howard
	and M. S. Thomas and E. I. Hyde and S. J. Busby},
  title = {Transcription activation at the \textit{Escherichia coli} \textit{melAB}
	promoter: the role of {MelR} and the cyclic {AMP} receptor protein.},
  journal = {Mol Microbiol},
  year = {2000},
  volume = {36},
  pages = {211--222},
  number = {1},
  month = {Apr},
  pmid = {10760178},
  abstract = {MelR is a melibiose-triggered transcription activator that belongs
	to the AraC family of transcription factors. Using purified Escherichia
	coli RNA polymerase and a cloned DNA fragment carrying the entire
	melibiose operon intergenic region, we have demonstrated in vitro
	open complex formation and activation of transcription initiation
	at the melAB promoter. This activation is dependent on MelR and melibiose.
	These studies also show that the cyclic AMP receptor protein (CRP)
	interacts with the melAB promoter and increases MelR-dependent transcription
	activation. DNAase I footprinting has been exploited to investigate
	the location of MelR-and CRP-binding sites at the melAB promoter.
	We showed previously that MelR binds to two identical 18 bp target
	sequences centred at position -100.5 (Site 1) and position -62.5
	(Site 2). In this work, we show that MelR additionally binds to two
	other related 18 bp sequences: Site 1', centred at position -120.5,
	located immediately upstream of Site 1, and Site R, at position -238.5,
	which overlaps the transcription start site of the divergent melR
	promoter. MelR can bind to Site 1', Site 1, Site 2 and Site R, in
	both the absence and the presence of melibiose. However, in the presence
	of melibiose, MelR also binds to a fifth site (Site 2', centred at
	position -42.5) located immediately downstream of Site 2, and overlapping
	the -35 region of the melAB promoter. Additionally, although CRP
	is unable to bind to the melAB promoter in the absence of MelR, in
	the presence of MelR, it binds to a site located between MelR binding
	Site 1 and Site 2. Thus, tandem-bound MelR recruits CRP to the MelR.
	We propose that expression from the melAB promoter has an absolute
	requirement for MelR binding to Site 2'. Optimal expression of the
	melAB promoter requires Sites 1', Site 1, Site 2 and Site 2'; CRP
	acts as a 'bridge' between MelR bound at Sites 1' and 1 and at Sites
	2 and 2', increasing expression from the melAB promoter. In support
	of this model, we show that improvement of the base sequence of Site
	2' removes the requirement for Site 1' and Site 1, and short circuits
	the effects of CRP.},
  institution = {School of Biosciences, The University of Birmingham, Edgbaston, Birmingham
	B15 2TT, UK.},
  keywords = {Base Sequence; Binding Sites; Cyclic AMP Receptor Protein, metabolism;
	DNA Footprinting; DNA-Binding Proteins, metabolism; DNA-Directed
	RNA Polymerases, metabolism; Deoxyribonuclease I, metabolism; Escherichia
	coli Proteins; Escherichia coli, genetics; Melibiose, metabolism;
	Membrane Transport Proteins, genetics; Models, Genetic; Molecular
	Sequence Data; Operon; Promoter Regions, Genetic; Protein Binding;
	Symporters; Trans-Activators, metabolism; Transcriptional Activation},
  language = {eng},
  medline-pst = {ppublish},
  pii = {mmi1849}
}

@ARTICLE{Bentley1982,
  author = {R. Bentley and R. Meganathan},
  title = {Biosynthesis of vitamin {K} (menaquinone) in bacteria.},
  journal = {Microbiol Rev},
  year = {1982},
  volume = {46},
  pages = {241--280},
  number = {3},
  month = {Sep},
  pmid = {6127606},
  keywords = {Animals; Bacillus subtilis, metabolism; Bacteria, metabolism; Escherichia
	coli, metabolism; Genes, Bacterial; Intestines, microbiology; Ketoglutaric
	Acids, metabolism; Lactobacillus, physiology; Methylation; Mycobacterium,
	physiology; Naphthols, metabolism; Oxygen, physiology; Phenylbutyrates,
	metabolism; Prevotella melaninogenica, physiology; Shikimic Acid,
	metabolism; Staphylococcus aureus, metabolism; Vitamin K 2, analogs
	/&/ derivatives; Vitamin K, analogs /&/ derivatives/biosynthesis/metabolism},
  language = {eng},
  medline-pst = {ppublish}
}

@ARTICLE{Bessman1996,
  author = {M. J. Bessman and D. N. Frick and S. F. O'Handley},
  title = {The {MutT} proteins or "{Nudix}" hydrolases, a family of versatile,
	widely distributed, "housecleaning" enzymes.},
  journal = {J Biol Chem},
  year = {1996},
  volume = {271},
  pages = {25059--25062},
  number = {41},
  month = {Oct},
  pmid = {8810257},
  institution = {Department of Biology and The McCollum-Pratt Institute, The Johns
	Hopkins University, Baltimore, Maryland 21218, USA.},
  keywords = {Amino Acid Sequence; Animals; Bacterial Proteins, chemistry/metabolism;
	Conserved Sequence; DNA Replication; Escherichia coli Proteins; Escherichia
	coli, enzymology; Humans; Mice; Models, Molecular; Molecular Sequence
	Data; Open Reading Frames; Phosphoric Monoester Hydrolases, chemistry/metabolism;
	Protein Structure, Secondary; Protein Structure, Tertiary; Pyrophosphatases;
	Rats; Sequence Homology, Amino Acid; Streptococcus pneumoniae, enzymology;
	Substrate Specificity},
  language = {eng},
  medline-pst = {ppublish}
}

@ARTICLE{Blair2009,
  author = {Jessica M A Blair and Laura J V Piddock},
  title = {Structure, function and inhibition of {RND} efflux pumps in Gram-negative
	bacteria: an update.},
  journal = {Curr Opin Microbiol},
  year = {2009},
  volume = {12},
  pages = {512--519},
  number = {5},
  month = {Oct},
  pmid = {19664953},
  abstract = {Resistance nodulation division efflux systems have a major role in
	both intrinsic and acquired multi-drug resistance in Gram-negative
	bacteria. The recent structure of an assembled tripartite system,
	AcrAB-TolC, revealed that AcrB is docked onto TolC, which remains
	in an open state once part of the assembled complex and three AcrA
	molecules complete the structure. This is in contrast to data for
	the MexAB-OprM system of P. aeruginosa that, depending on pH, has
	between two and six MexA molecules per OprM trimer. RND systems are
	also important for pathogenicity of several bacteria and for Salmonellae
	lacking components of AcrAB-TolC, expression of known virulence determinants
	were significantly altered. The importance of these systems in both
	MDR and pathogenicity has made RND systems the target of new drugs
	aimed at inhibiting their function. The wealth of new structural
	and functional data will inform rational drug design.},
  doi = {10.1016/j.mib.2009.07.003},
  institution = {Antimicrobial Agents Research Group, School of Immunity and Infection,
	College of Medical and Dental Sciences, University of Birmingham,
	Birmingham B15 2TT, UK.},
  keywords = {Bacterial Proteins, chemistry/genetics/metabolism/physiology; Drug
	Resistance, Multiple, genetics/physiology; Gram-Negative Bacteria,
	drug effects/metabolism; Membrane Transport Proteins, chemistry/genetics/metabolism/physiology;
	Models, Biological; Protein Structure, Secondary},
  language = {eng},
  medline-pst = {ppublish},
  pii = {S1369-5274(09)00093-9},
  url = {http://dx.doi.org/10.1016/j.mib.2009.07.003}
}

@ARTICLE{Bolton2000,
  author = {J. L. Bolton and M. A. Trush and T. M. Penning and G. Dryhurst and
	T. J. Monks},
  title = {Role of quinones in toxicology.},
  journal = {Chem Res Toxicol},
  year = {2000},
  volume = {13},
  pages = {135--160},
  number = {3},
  month = {Mar},
  pmid = {10725110},
  abstract = {Quinones represent a class of toxicological intermediates which can
	create a variety of hazardous effects in vivo, including acute cytotoxicity,
	immunotoxicity, and carcinogenesis. The mechanisms by which quinones
	cause these effects can be quite complex. Quinones are Michael acceptors,
	and cellular damage can occur through alkylation of crucial cellular
	proteins and/or DNA. Alternatively, quinones are highly redox active
	molecules which can redox cycle with their semiquinone radicals,
	leading to formation of reactive oxygen species (ROS), including
	superoxide, hydrogen peroxide, and ultimately the hydroxyl radical.
	Production of ROS can cause severe oxidative stress within cells
	through the formation of oxidized cellular macromolecules, including
	lipids, proteins, and DNA. Formation of oxidatively damaged bases
	such as 8-oxodeoxyguanosine has been associated with aging and carcinogenesis.
	Furthermore, ROS can activate a number of signaling pathways, including
	protein kinase C and RAS. This review explores the varied cytotoxic
	effects of quinones using specific examples, including quinones produced
	from benzene, polycyclic aromatic hydrocarbons, estrogens, and catecholamines.
	The evidence strongly suggests that the numerous mechanisms of quinone
	toxicity (i.e., alkylation vs oxidative stress) can be correlated
	with the known pathology of the parent compound(s).},
  institution = {Department of Medicinal Chemistry and Pharmacognosy (M/C 781), College
	of Pharmacy, The University of Illinois at Chicago, 833 South Wood
	Street, Chicago, Illinois 60612-7231, USA. Judy.Bolton@UIC.edu},
  keywords = {Alkylation; Animals; Benzene, metabolism; Catecholamines, metabolism;
	Estrogens, metabolism; Humans; Oxidative Stress; Polycyclic Hydrocarbons,
	Aromatic, metabolism; Quinones, chemistry/metabolism/toxicity},
  language = {eng},
  medline-pst = {ppublish},
  pii = {tx9902082}
}

@ARTICLE{Bonfield2010,
  author = {James K Bonfield and Andrew Whitwham},
  title = {Gap5--editing the billion fragment sequence assembly.},
  journal = {Bioinformatics},
  year = {2010},
  volume = {26},
  pages = {1699--1703},
  number = {14},
  month = {Jul},
  pmid = {20513662},
  abstract = {MOTIVATION: Existing sequence assembly editors struggle with the volumes
	of data now readily available from the latest generation of DNA sequencing
	instruments. RESULTS: We describe the Gap5 software along with the
	data structures and algorithms used that allow it to be scalable.
	We demonstrate this with an assembly of 1.1 billion sequence fragments
	and compare the performance with several other programs. We analyse
	the memory, CPU, I/O usage and file sizes used by Gap5. Availability
	and Implementation: Gap5 is part of the Staden Package and is available
	under an Open Source licence from http://staden.sourceforge.net.
	It is implemented in C and Tcl/Tk. Currently it works on Unix systems
	only.},
  doi = {10.1093/bioinformatics/btq268},
  institution = {Wellcome Trust Sanger Institute, Wellcome Trust Genome Campus, Cambridge,
	CB10 1SA, UK. jkb@sanger.ac.uk},
  keywords = {Base Sequence; Databases, Factual; Sequence Alignment; Sequence Analysis,
	DNA, methods; Software; User-Computer Interface},
  language = {eng},
  medline-pst = {ppublish},
  pii = {btq268},
  url = {http://dx.doi.org/10.1093/bioinformatics/btq268}
}

@ARTICLE{Bork2001,
  author = {J. M. Bork and M. M. Cox and R. B. Inman},
  title = {The {RecOR} proteins modulate {RecA} protein function at 5' ends
	of single-stranded {DNA}.},
  journal = {EMBO J},
  year = {2001},
  volume = {20},
  pages = {7313--7322},
  number = {24},
  month = {Dec},
  pmid = {11743007},
  abstract = {The Escherichia coli RecF, RecO and RecR pro teins have previously
	been implicated in bacterial recombinational DNA repair at DNA gaps.
	The RecOR-facilitated binding of RecA protein to single-stranded
	DNA (ssDNA) that is bound by single-stranded DNA-binding protein
	(SSB) is much faster if the ssDNA is linear, suggesting that a DNA
	end (rather than a gap) facilitates binding. In addition, the RecOR
	complex facilitates RecA protein-mediated D-loop formation at the
	5' ends of linear ssDNAs. RecR protein remains associated with the
	RecA filament and its continued presence is required to prevent filament
	disassembly. RecF protein competes with RecO protein for RecR protein
	association and its addition destabilizes RecAOR filaments. An enhanced
	function of the RecO and RecR proteins can thus be seen in vitro
	at the 5' ends of linear ssDNA that is not as evident in DNA gaps.
	This function is countered by the RecF/RecO competition for association
	with the RecR protein.},
  doi = {10.1093/emboj/20.24.7313},
  institution = {Department of Biochemistry, University of Wisconsin-Madison, Madison,
	WI 53706-1544, USA.},
  keywords = {Bacterial Proteins, metabolism; Base Sequence; DNA Primers; DNA Repair;
	DNA, Single-Stranded, chemistry/metabolism; Escherichia coli Proteins;
	Escherichia coli, metabolism; Microscopy, Electron; Rec A Recombinases,
	metabolism},
  language = {eng},
  medline-pst = {ppublish},
  url = {http://dx.doi.org/10.1093/emboj/20.24.7313}
}

@ARTICLE{Bourgerie1997,
  author = {S. J. Bourgerie and C. M. Michán and M. S. Thomas and S. J. Busby
	and E. I. Hyde},
  title = {{DNA} binding and {DNA} bending by the {MelR} transcription activator
	protein from \textit{Escherichia coli}.},
  journal = {Nucleic Acids Res},
  year = {1997},
  volume = {25},
  pages = {1685--1693},
  number = {9},
  month = {May},
  pmid = {9108148},
  abstract = {The Escherichia coli melR gene encodes MelR protein which is a member
	of the AraC/XylS family of bacterial transcription activators. The
	function of MelR was investigated by making a targeted deletion in
	the melR gene of the Escherichia coli chromosome. MelR is a transcription
	activator essential for melibiose- dependent expression of the melAB
	operon which is needed for bacterial growth with melibiose as a carbon
	source. To investigate the interactions of MelR at the melAB promoter,
	both full length MelR and a shortened derivative, MelR173, containing
	the C-terminal DNA-binding domain, were purified as fusions to glutathione-
	S -transferase. Circular permutation studies show that both full-length
	MelR and MelR173 induce an apparent bend upon binding to target sites
	at the melAB promoter. Bound full-length MelR, but not MelR173, can
	oligomerise to form larger complexes that are likely to be involved
	in transcription activation.},
  institution = {School of Biochemistry, The University of Birmingham, PO Box 363,
	Birmingham B15 2TT, UK.},
  keywords = {Base Sequence; Binding Sites; DNA, Bacterial, chemistry/metabolism;
	DNA-Binding Proteins, genetics/metabolism; Escherichia coli Proteins;
	Escherichia coli, genetics/metabolism; Molecular Sequence Data; Nucleic
	Acid Conformation; Promoter Regions, Genetic; Protein Binding; Recombinant
	Fusion Proteins, genetics/isolation /&/ purification; Trans-Activators,
	genetics/metabolism},
  language = {eng},
  medline-pst = {ppublish},
  pii = {gka309}
}

@ARTICLE{Brinkkoetter2000,
  author = {A. Brinkkötter and H. Klöss and C. Alpert and J. W. Lengeler},
  title = {Pathways for the utilization of {N}-acetyl-galactosamine and galactosamine
	in \textit{Escherichia coli}.},
  journal = {Mol Microbiol},
  year = {2000},
  volume = {37},
  pages = {125--135},
  number = {1},
  month = {Jul},
  pmid = {10931310},
  abstract = {Among enteric bacteria, the ability to grow on N-acetyl-galactosamine
	(GalNAc or Aga) and on D-galactosamine (GalN or Gam) differs. Thus,
	strains B, C and EC3132 of Escherichia coli are Aga+ Gam+ whereas
	E. coli K-12 is Aga- Gam-, similarly to Klebsiella pneumoniae KAY2026,
	Klebsiella oxytoca M5a1 and Salmonella typhimurium LT2. The former
	strains carry a complete aga/kba gene cluster at 70.5 min of their
	gene map. These genes encode an Aga-specific phosphotransferase system
	(PTS) or IIAga (agaVWE) and a GalN-specific PTS or IIGam (agaBCD).
	Both PTSs belong to the mannose-sorbose family, i.e. the IIB, IIC
	and IID domains are encoded by different genes, and they share a
	IIA domain (agaF). Furthermore, the genes encode an Aga6P-deacetylase
	(agaA), a GalN6P deaminase (agaI), a tagatose-bisphosphate aldolase
	comprising two different peptides (kbaYZ) and a putative isomerase
	(agaS), i.e. complete pathways for the transport and degradation
	of both amino sugars. The genes are organized in two adjacent operons
	(kbaZagaVWEFA and agaS kbaYagaBCDI) and controlled by a repressor
	AgaR. Its gene agaR is located upstream of kbaZ, and AgaR responds
	to GalNAc and GalN in the medium. All Aga- Gam- strains, however,
	carry a deletion covering genes agaW' EF 'A; consequently they lack
	active IIAga and IIGam PTSs, thus explaining their inability to grow
	on the two amino sugars. Remnants of a putative recombination site
	flank the deleted DNA in the various Aga- Gam- enteric bacteria.
	Derivatives with an Aga+ Gam- phenotype can be isolated from E. coli
	K-12. These retain the DeltaagaW' EF 'A deletion and carry suppressor
	mutations in the gat and nag genes for galactitol and N-acetyl-glucosamine
	metabolism, respectively, that allow growth on Aga but not on GalN.},
  institution = {Universität Osnabrück, Fachbereich Biologie/Chemie, D-49069 Osnabrück,
	Germany.},
  keywords = {Acetylgalactosamine, metabolism; Amino Acid Sequence; Base Sequence;
	Cloning, Molecular; Culture Media; Escherichia coli, genetics/growth
	/&/ development/metabolism; Fructose-Bisphosphate Aldolase, metabolism;
	Galactosamine, metabolism; Genes, Bacterial; Genes, Regulator; Molecular
	Sequence Data; Mutation; Phenotype; Phosphotransferases, genetics/metabolism;
	Regulon; Sequence Analysis, DNA},
  language = {eng},
  medline-pst = {ppublish},
  pii = {mmi1969}
}

@ARTICLE{Burstein1971,
  author = {C. Burstein and A. Kepes},
  title = {The alpha-galactosidase from \textit{Escherichia coli} {K}12.},
  journal = {Biochim Biophys Acta},
  year = {1971},
  volume = {230},
  pages = {52--63},
  number = {1},
  month = {Jan},
  pmid = {5543331},
  keywords = {Cell-Free System; Centrifugation, Density Gradient; Chromatography,
	Paper},
  language = {eng},
  medline-pst = {ppublish},
  pii = {0304-4165(71)90053-5}
}

@ARTICLE{Buxton1977,
  author = {R. S. Buxton and H. Albrechtsen and K. Hammer-Jespersen},
  title = {Overlapping transcriptional units in the deo operon of \textit{Escherichia
	coli} {K}-12. Evidence from phage {Mu-1} insertion mutants.},
  journal = {J Mol Biol},
  year = {1977},
  volume = {114},
  pages = {287--300},
  number = {3},
  month = {Aug},
  pmid = {333116},
  keywords = {Coliphages; Enzyme Induction; Escherichia coli, enzymology/genetics;
	Genes, Regulator; Models, Biological; Mutation; Operon; RNA, Messenger;
	Transcription, Genetic},
  language = {eng},
  medline-pst = {ppublish},
  pii = {0022-2836(77)90251-0}
}

@ARTICLE{Cannon2009,
  author = {Richard D Cannon and Erwin Lamping and Ann R Holmes and Kyoko Niimi
	and Philippe V Baret and Mikhail V Keniya and Koichi Tanabe and Masakazu
	Niimi and Andre Goffeau and Brian C Monk},
  title = {Efflux-mediated antifungal drug resistance.},
  journal = {Clin Microbiol Rev},
  year = {2009},
  volume = {22},
  pages = {291--321, Table of Contents},
  number = {2},
  month = {Apr},
  pmid = {19366916},
  abstract = {Fungi cause serious infections in the immunocompromised and debilitated,
	and the incidence of invasive mycoses has increased significantly
	over the last 3 decades. Slow diagnosis and the relatively few classes
	of antifungal drugs result in high attributable mortality for systemic
	fungal infections. Azole antifungals are commonly used for fungal
	infections, but azole resistance can be a problem for some patient
	groups. High-level, clinically significant azole resistance usually
	involves overexpression of plasma membrane efflux pumps belonging
	to the ATP-binding cassette (ABC) or the major facilitator superfamily
	class of transporters. The heterologous expression of efflux pumps
	in model systems, such Saccharomyces cerevisiae, has enabled the
	functional analysis of efflux pumps from a variety of fungi. Phylogenetic
	analysis of the ABC pleiotropic drug resistance family has provided
	a new view of the evolution of this important class of efflux pumps.
	There are several ways in which the clinical significance of efflux-mediated
	antifungal drug resistance can be mitigated. Alternative antifungal
	drugs, such as the echinocandins, that are not efflux pump substrates
	provide one option. Potential therapeutic approaches that could overcome
	azole resistance include targeting efflux pump transcriptional regulators
	and fungal stress response pathways, blockade of energy supply, and
	direct inhibition of efflux pumps.},
  doi = {10.1128/CMR.00051-08},
  institution = {Department of Oral Sciences, School of Dentistry, University of Otago,
	P.O. Box 647, Dunedin 9054, New Zealand. richard.cannon@otago.ac.nz},
  keywords = {ATP-Binding Cassette Transporters, genetics/metabolism; Antifungal
	Agents, metabolism/pharmacology; DNA-Binding Proteins, genetics/metabolism;
	Drug Resistance, Fungal, physiology; Fungal Proteins, genetics/metabolism;
	Fungi, drug effects/genetics/metabolism; Humans; Membrane Proteins,
	genetics/metabolism; Membrane Transport Proteins, metabolism; Mycoses,
	diagnosis/drug therapy/microbiology; Transcription Factors, genetics/metabolism},
  language = {eng},
  medline-pst = {ppublish},
  pii = {22/2/291},
  url = {http://dx.doi.org/10.1128/CMR.00051-08}
}

@ARTICLE{Casadaban1976,
  author = {Malcolm J Casadaban},
  title = {Transposition and fusion of the \textit{lac} genes to selected promoters
	in \textit{Escherichia coli} using bacteriophage lambda and {Mu}},
  journal = {Journal of Molecular Biology},
  year = {1976},
  volume = {104},
  pages = {541--555},
  number = {3},
  month = jul,
  abstract = {A general procedure is described for transposing the lac genes to
	selected locations on the Escherichia coli chromosome. These transpositions
	were designed so that the lacâ â Abbreviations used (Taylor &amp;
	Trotter, 1972): lacZ and lacY are the only lac needed to be expressed
	for normal growth (Lac+ phenotype) on lactose. araC and lacI are
	control genes for the araOIBAD and lacPOZYA operons, leu and trpEDCBA
	are operons for genes involved in the biosynthesis of leucine and
	tryptophan. araOIBAD and lacPOZYA are operons for genes involved
	in the catabolism of arabinose and lactose. genes could be fused
	to nearby promoters. In particular, the lac genes were fused to the
	promoters for the araBAD, araC and leu genes. In these fusions the
	lac genes are regulated by the controls of the genes to which they
	are fused. These fusions are therefore useful in discovering new
	types of regulation of gene expression, as was found in the case
	of the araC gene. Î» transducing phage carrying the fusion as well
	as nearby genes can easily be isolated. Some of these fusions may
	result in the formation of hybrid proteins.},
  issn = {0022-2836},
  url = {http://www.sciencedirect.com/science/article/pii/0022283676901194}
}

@ARTICLE{Chao1983,
  author = {Chao, Lin and Vargas, Christopher and Spear, Brian B. and Cox, Edward
	C.},
  title = {Transposable elements as mutator genes in evolution},
  journal = {Nature},
  year = {1983},
  volume = {303},
  pages = {633--635},
  number = {5918},
  month = jun,
  comment = {10.1038/303633a0},
  url = {http://dx.doi.org/10.1038/303633a0}
}

@ARTICLE{Chatterjee1995,
  author = {P. K. Chatterjee and N. L. Sternberg},
  title = {A general genetic approach in \textit{Escherichia coli} for determining
	the mechanism(s) of action of tumoricidal agents: application to
	{DMP} 840, a tumoricidal agent.},
  journal = {Proc Natl Acad Sci U S A},
  year = {1995},
  volume = {92},
  pages = {8950--8954},
  number = {19},
  month = {Sep},
  pmid = {7568050},
  abstract = {We describe here a simple and easily manipulatable Escherichia coli-based
	genetic system that permits us to identify bacterial gene products
	that modulate the sensitivity of bacteria to tumoricidal agents,
	such as DMP 840, a bisnaphthalimide drug. To the extent that the
	action of these agents is conserved, these studies may expand our
	understanding agents is conserved, these studies may expand our understanding
	of how the agents work in mammalian cells. The approach briefly is
	to use a library of E. coli genes that are overexpressed in a high
	copy number vector to select bacterial clones that are resistant
	to the cytotoxic effects of drugs. AtolC bacterial mutant is used
	to maximize permeability of cells to hydrophobic organic molecules.
	By using DMP 840 to model the system, we have identified two genes,
	designated mdaA and mdaB, that impart resistance to DMP 840 when
	they are expressed at elevated levels. mdaB maps to E. coli map coordinate
	66, is located between the parE and parC genes, and encodes a protein
	of 22 kDa. mdaA maps to E. coli map coordinate 18, is located adjacent
	to the glutaredoxin (grx) gene, and encodes a protein of 24 kDa.
	Specific and regulatable overproduction of both of these proteins
	correlates with DMP 840 resistance. Overproduction of the MdaB protein
	also imparts resistance to two mammalian topoisomerase inhibitors,
	Adriamycin and etoposide. In contrast, overproduction of the MdaA
	protein produces resistance only to Adriamycin. Based on its drug-resistance
	properties and its location between genes that encode the two subunits
	of the bacterial topoisomerase IV, we suggest that mdaB acts by modulating
	topoisomerase IV activity. The location of the mdaA gene adjacent
	to grx suggests it acts by a drug detoxification mechanism.},
  institution = {DuPont Merck Pharmaceutical Company, Glenolden, PA 19036, USA.},
  keywords = {Amino Acid Sequence; Antineoplastic Agents, pharmacology; Arabinose,
	pharmacology; Bacterial Proteins, genetics; Base Sequence; DNA Topoisomerase
	IV; Drug Resistance, Microbial, genetics; Drug Resistance, Neoplasm;
	Escherichia coli Proteins; Escherichia coli, genetics; Gene Expression
	Regulation, Bacterial, drug effects; Gene Library; Genes, Bacterial;
	Isoquinolines, pharmacology; Mesylates, pharmacology; Metabolic Detoxication,
	Drug; Molecular Sequence Data; Nitroreductases; Open Reading Frames,
	genetics; Restriction Mapping; Sequence Analysis, DNA; Topoisomerase
	II Inhibitors; Toxicity Tests, methods},
  language = {eng},
  medline-pst = {ppublish}
}

@ARTICLE{Christin2010,
  author = {Christin, Pascal-Antoine and Weinreich, Daniel M. and Besnard, Guillaume},
  title = {Causes and evolutionary significance of genetic convergence},
  journal = {Trends in Genetics},
  year = {2010},
  volume = {26},
  pages = {400--405},
  number = {9},
  month = sep,
  abstract = {Convergent phenotypes provide extremely valuable systems for studying
	the genetics of new adaptations. Accumulating studies on this topic
	have reported surprising cases of convergent evolution at the molecular
	level, ranging from gene families being recurrently recruited to
	identical amino acid replacements in distant lineages. Together,
	these different examples of genetic convergence suggest that molecular
	evolution is in some cases strongly constrained by a combination
	of limited genetic material suitable for new functions and a restricted
	number of substitutions that can confer specific enzymatic properties.
	We discuss approaches for gaining further insights into the causes
	of genetic convergence and their potential contribution to our understanding
	of how the genetic background determines the evolvability of complex
	organismal traits.},
  issn = {0168-9525},
  url = {http://www.sciencedirect.com/science/article/pii/S0168952510001289}
}

@ARTICLE{Cingolani2012,
  author = {Pablo Cingolani and Adrian Platts and Le Lily Wang and Melissa Coon
	and Tung Nguyen and Luan Wang and Susan J Land and Xiangyi Lu and
	Douglas M Ruden},
  title = {A program for annotating and predicting the effects of single nucleotide
	polymorphisms, {SnpEff}: {{SNP}s} in the genome of \textit{Drosophila
	melanogaster} strain w ( 1118) ; iso-2; iso-3.},
  journal = {Fly (Austin)},
  year = {2012},
  volume = {6},
  pages = {80--92},
  number = {2},
  month = {Apr},
  pmid = {22728672},
  abstract = {We describe a new computer program, SnpEff, for rapidly categorizing
	the effects of variants in genome sequences. Once a genome is sequenced,
	SnpEff annotates variants based on their genomic locations and predicts
	coding effects. Annotated genomic locations include intronic, untranslated
	region, upstream, downstream, splice site, or intergenic regions.
	Coding effects such as synonymous or non-synonymous amino acid replacement,
	start codon gains or losses, stop codon gains or losses, or frame
	shifts can be predicted.   Here the use of SnpEff is illustrated
	by annotating ~356,660 candidate SNPs in ~117 Mb unique sequences,
	representing a substitution rate of ~1/305 nucleotides, between the
	Drosophila melanogaster w ( 1118) ; iso-2; iso-3 strain and the reference
	y ( 1) ; cn ( 1) bw ( 1) sp ( 1) strain. We show that ~15,842 SNPs
	are synonymous and ~4,467 SNPs are non-synonymous (N/S ~0.28). The
	remaining SNPs are in other categories, such as stop codon gains
	(38 SNPs), stop codon losses (8 SNPs), and start codon gains (297
	SNPs) in the 5'UTR. We found, as expected, that the SNP frequency
	is proportional to the recombination frequency (i.e., highest in
	the middle of chromosome arms). We also found that start-gain or
	stop-lost SNPs in Drosophila melanogaster often result in additions
	of N-terminal or C-terminal amino acids that are conserved in other
	Drosophila species. It appears that the 5' and 3' UTRs are reservoirs
	for genetic variations that changes the termini of proteins during
	evolution of the Drosophila genus. As genome sequencing is becoming
	inexpensive and routine, SnpEff enables rapid analyses of whole-genome
	sequencing data to be performed by an individual laboratory.},
  doi = {10.4161/fly.19695},
  institution = { Genome Quebec Innovation Centre; McGill University; Quebec, Canada.},
  language = {eng},
  medline-pst = {ppublish},
  pii = {19695},
  url = {http://dx.doi.org/10.4161/fly.19695}
}

@ARTICLE{Cox2007,
  author = {Michael M Cox},
  title = {Regulation of bacterial {RecA} protein function.},
  journal = {Crit Rev Biochem Mol Biol},
  year = {2007},
  volume = {42},
  pages = {41--63},
  number = {1},
  pmid = {17364684},
  abstract = {The RecA protein is a recombinase functioning in recombinational DNA
	repair in bacteria. RecA is regulated at many levels. The expression
	of the recA gene is regulated within the SOS response. The activity
	of the RecA protein itself is autoregulated by its own C-terminus.
	RecA is also regulated by the action of other proteins. To date,
	these include the RecF, RecO, RecR, DinI, RecX, RdgC, PsiB, and UvrD
	proteins. The SSB protein also indirectly affects RecA function by
	competing for ssDNA binding sites. The RecO and RecR, and possibly
	the RecF proteins, all facilitate RecA loading onto SSB-coated ssDNA.
	The RecX protein blocks RecA filament extension, and may have other
	effects on RecA activity. The DinI protein stabilizes RecA filaments.
	The RdgC protein binds to dsDNA and blocks RecA access to dsDNA.
	The PsiB protein, encoded by F plasmids, is uncharacterized, but
	may inhibit RecA in some manner. The UvrD helicase removes RecA filaments
	from RecA. All of these proteins function in a network that determines
	where and how RecA functions. Additional regulatory proteins may
	remain to be discovered. The elaborate regulatory pattern is likely
	to be reprised for RecA homologues in archaeans and eukaryotes.},
  doi = {10.1080/10409230701260258},
  institution = {Department of Biochemistry, University of Wisconsin-Madison, Madison,
	WI 53706-1544, USA. cox@biochem.wisc.edu},
  keywords = {Amino Acid Sequence; Bacterial Proteins, chemistry/genetics/metabolism;
	DNA Helicases, metabolism; DNA-Binding Proteins, chemistry/genetics/metabolism;
	Escherichia coli Proteins, chemistry/genetics/metabolism; Exodeoxyribonuclease
	V, genetics/metabolism; Homeostasis; Molecular Sequence Data; Rec
	A Recombinases, genetics/metabolism},
  language = {eng},
  medline-pst = {ppublish},
  pii = {772603338},
  url = {http://dx.doi.org/10.1080/10409230701260258}
}

@ARTICLE{Cox2010,
  author = {Murray P Cox and Daniel A Peterson and Patrick J Biggs},
  title = {{SolexaQA}: At-a-glance quality assessment of {Illumina} second-generation
	sequencing data.},
  journal = {BMC Bioinformatics},
  year = {2010},
  volume = {11},
  pages = {485},
  pmid = {20875133},
  abstract = {Illumina's second-generation sequencing platform is playing an increasingly
	prominent role in modern DNA and RNA sequencing efforts. However,
	rapid, simple, standardized and independent measures of run quality
	are currently lacking, as are tools to process sequences for use
	in downstream applications based on read-level quality data.We present
	SolexaQA, a user-friendly software package designed to generate detailed
	statistics and at-a-glance graphics of sequence data quality both
	quickly and in an automated fashion. This package contains associated
	software to trim sequences dynamically using the quality scores of
	bases within individual reads.The SolexaQA package produces standardized
	outputs within minutes, thus facilitating ready comparison between
	flow cell lanes and machine runs, as well as providing immediate
	diagnostic information to guide the manipulation of sequence data
	for downstream analyses.},
  doi = {10.1186/1471-2105-11-485},
  institution = {Institute of Molecular BioSciences, Massey University, Palmerston
	North 4442, New Zealand. m.p.cox@massey.ac.nz},
  keywords = {Base Sequence; Internet; Sequence Analysis, DNA, methods; Sequence
	Analysis, RNA, methods; Software},
  language = {eng},
  medline-pst = {epublish},
  pii = {1471-2105-11-485},
  url = {http://dx.doi.org/10.1186/1471-2105-11-485}
}

@ARTICLE{Daegelen2009,
  author = {Daegelen, Patrick and Studier, F. William and Lenski, Richard E.
	and Cure, Susan and Kim, Jihyun F.},
  title = {Tracing Ancestors and Relatives of \textit{Escherichia coli} {B},
	and the Derivation of {B} Strains {REL606} and {BL21}({DE3})},
  journal = {Journal of Molecular Biology},
  year = {2009},
  volume = {394},
  pages = {634--643},
  number = {4},
  month = dec,
  abstract = {Antecedents of Escherichia coli B have been traced through publications,
	inferences, and personal communication to a strain from the Institut
	Pasteur in Paris used by d'Herelle in his studies of bacteriophages
	as early as 1918 (a strain not in the current collection). This strain
	appears to have passed from d'Herelle to Bordet in 1920, and from
	Bordet to at least three other laboratories by 1925. The strain that
	Gratia received from Bordet was apparently passed to Bronfenbrenner
	by 1924 and from him to Luria around 1941. DelbrÃ¼ck and Luria published
	the first paper calling this strain B in 1942. Its choice as the
	common host for phages T1âT7 by the phage group that developed
	around DelbrÃ¼ck, Luria, and Hershey in the 1940s led to widespread
	use of B along with E. coli K-12, chosen about the same time for
	biochemical and genetic studies by Tatum and Lederberg. Not all currently
	available strains related to B are descended from the B of DelbrÃ¼ck
	and Luria; at least three strains with somewhat different characteristics
	were derived independently by Hershey directly from the Bronfenbrenner
	strain, and a strain that appears to have passed from Bordet to Wollman
	is in the current Collection of the Institut Pasteur. The succession
	of manipulations and strains that led from the B of DelbrÃ¼ck and
	Luria to REL606 and BL21(DE3) is given, established in part through
	evidence from their recently determined complete genome sequences.},
  issn = {0022-2836},
  keywords = {genealogy of E. coli B, d'Herelle, DelbrÃ¼ck and Luria, REL606, BL21(DE3)},
  url = {http://www.sciencedirect.com/science/article/pii/S0022283609011395}
}

@ARTICLE{Dandanell1991,
  author = {G. Dandanell and K. Norris and K. Hammer},
  title = {Long-distance \textit{deoR} regulation of gene expression in \textit{Escherichia
	coli}.},
  journal = {Ann N Y Acad Sci},
  year = {1991},
  volume = {646},
  pages = {19--30},
  month = {Dec},
  pmid = {1809188},
  institution = {Institute of Biological Chemistry B, University of Copenhagen, Denmark.},
  keywords = {Bacterial Proteins; Base Sequence; DNA-Binding Proteins; Escherichia
	coli Proteins; Escherichia coli, genetics; Gene Expression Regulation,
	Bacterial; Molecular Sequence Data; Nucleosides, metabolism; Operon;
	Promoter Regions, Genetic; Repressor Proteins, metabolism},
  language = {eng},
  medline-pst = {ppublish}
}

@ARTICLE{Danecek2011,
  author = {Petr Danecek and Adam Auton and Goncalo Abecasis and Cornelis A Albers
	and Eric Banks and Mark A DePristo and Robert E Handsaker and Gerton
	Lunter and Gabor T Marth and Stephen T Sherry and Gilean McVean and
	Richard Durbin and 1000 Genomes Project Analysis Group},
  title = {The variant call format and {VCFtools}.},
  journal = {Bioinformatics},
  year = {2011},
  volume = {27},
  pages = {2156--2158},
  number = {15},
  month = {Aug},
  pmid = {21653522},
  abstract = {SUMMARY: The variant call format (VCF) is a generic format for storing
	DNA polymorphism data such as SNPs, insertions, deletions and structural
	variants, together with rich annotations. VCF is usually stored in
	a compressed manner and can be indexed for fast data retrieval of
	variants from a range of positions on the reference genome. The format
	was developed for the 1000 Genomes Project, and has also been adopted
	by other projects such as UK10K, dbSNP and the NHLBI Exome Project.
	VCFtools is a software suite that implements various utilities for
	processing VCF files, including validation, merging, comparing and
	also provides a general Perl API. AVAILABILITY: http://vcftools.sourceforge.net},
  doi = {10.1093/bioinformatics/btr330},
  institution = {Wellcome Trust Sanger Institute, Wellcome Trust Genome Campus, Cambridge
	CB10 1SA, UK.},
  keywords = {Alleles; Genetic Variation; Genome, Human; Genomics, methods; Genotype;
	Humans; Information Storage and Retrieval, methods; Software},
  language = {eng},
  medline-pst = {ppublish},
  pii = {btr330},
  url = {http://dx.doi.org/10.1093/bioinformatics/btr330}
}

@ARTICLE{Demerec1946,
  author = {M. Demerec},
  title = {Induced Mutations and Possible Mechanisms of the Transmission of
	Heredity in \textit{Escherichia coli}.},
  journal = {Proc Natl Acad Sci U S A},
  year = {1946},
  volume = {32},
  pages = {36--46},
  number = {2},
  month = {Feb},
  pmid = {16578190},
  institution = {Department of Genetics, Carnegie Institution, Cold Spring Harbor,
	N. Y.},
  keywords = {Bacteria, genetics},
  language = {eng},
  medline-pst = {ppublish}
}

@ARTICLE{Dettman2012,
  author = {Jeremy R Dettman and Nicolas Rodrigue and Anita H Melnyk and Alex
	Wong and Susan F Bailey and Rees Kassen},
  title = {Evolutionary insight from whole-genome sequencing of experimentally
	evolved microbes.},
  journal = {Mol Ecol},
  year = {2012},
  volume = {21},
  pages = {2058--2077},
  number = {9},
  month = {May},
  pmid = {22332770},
  abstract = {Experimental evolution (EE) combined with whole-genome sequencing
	(WGS) has become a compelling approach to study the fundamental mechanisms
	and processes that drive evolution. Most EE-WGS studies published
	to date have used microbes, owing to their ease of propagation and
	manipulation in the laboratory and relatively small genome sizes.
	These experiments are particularly suited to answer long-standing
	questions such as: How many mutations underlie adaptive evolution,
	and how are they distributed across the genome and through time?
	Are there general rules or principles governing which genes contribute
	to adaptation, and are certain kinds of genes more likely to be targets
	than others? How common is epistasis among adaptive mutations, and
	what does this reveal about the variety of genetic routes to adaptation?
	How common is parallel evolution, where the same mutations evolve
	repeatedly and independently in response to similar selective pressures?
	Here, we summarize the significant findings of this body of work,
	identify important emerging trends and propose promising directions
	for future research. We also outline an example of a computational
	pipeline for use in EE-WGS studies, based on freely available bioinformatics
	tools.},
  doi = {10.1111/j.1365-294X.2012.05484.x},
  institution = {Department of Biology and Centre for Advanced Research in Environmental
	Genomics, University of Ottawa, Ottawa, ON K1N 6N5, Canada. jdettman@uottawa.ca},
  keywords = {Bacteria, genetics; Chromosome Mapping; Chromosomes, Bacterial; Chromosomes,
	Fungal; Directed Molecular Evolution; Evolution, Molecular; Fungi,
	genetics; Genome, Bacterial; Genome, Fungal; High-Throughput Nucleotide
	Sequencing; Sequence Analysis, DNA},
  language = {eng},
  medline-pst = {ppublish},
  url = {http://dx.doi.org/10.1111/j.1365-294X.2012.05484.x}
}

@ARTICLE{DiFrancesco1984,
  author = {R. DiFrancesco and S. K. Bhatnagar and A. Brown and M. J. Bessman},
  title = {The interaction of {DNA} polymerase {III} and the product of the
	\textit{Escherichia coli} mutator gene, \textit{mutD}.},
  journal = {J Biol Chem},
  year = {1984},
  volume = {259},
  pages = {5567--5573},
  number = {9},
  month = {May},
  pmid = {6325441},
  abstract = {A comparison of DNA polymerase III core enzyme (McHenry, C. S., and
	Crow, W. (1979) J. Biol. Chem. 254, 1748-1753) prepared from wild
	type Escherichia coli and a strain harboring the mutator gene, mutD5
	(Degnen, G. E., and Cox, E. C. (1974) J. Bacteriol. 17, 477-487)
	has revealed several differences in their properties. Among these
	are alterations in the heat stability, divalent cation requirement,
	pH optimum, 3'----5'-single strand exonuclease activity, and DNA-dependent
	conversion of a deoxynucleoside triphosphate to its corresponding
	monophosphate ("turnover"). The decrease in the 3'-single strand
	exonuclease and turnover indicate a defect in the editing function
	of the mutD strain, which is at least in part responsible for the
	high spontaneous mutation rate in mutD. Transformation of mutD by
	a hybrid plasmid, pRD3, constructed from an EcoRI restriction fragment
	of E. coli and pBR322, cures mutD of its abnormally high mutation
	rate, and simultaneously restores its 3'-exonuclease activity. These
	observations are consistent with the notion that the mutD gene product
	is a subunit of DNA polymerase III, and it either contains the catalytic
	site for the 3'-exonuclease or modulates its activity. From a consideration
	of the known molecular weights of the subunits in DNA polymerase
	III core (McHenry C. S., and Crow, W. (1979) J. Biol. Chem. 254,
	1748-1753) the molecular weights of the two proteins translated in
	maxicells transformed with pRD3, and from a comparison of our results
	with those obtained with the mutator dnaQ (Horiuchi, T., Maki, H.,
	Maruyama, M., and Sekiguchi, M. (1981) Proc. Natl. Acad. Sci. U.
	S. A. 78, 3770-3774) and the work of Cox and Horner (Cox, E. C.,
	and Horner, D. L. (1983) Proc. Natl. Acad. Sci. U. S. A. 80, 2295-2299)
	as well as Echols et al. (Echols, H., Lu, C., and Burgers, P. M.
	J. (1983) Proc. Natl. Acad. Sci. U. S. A. 80, 2189-2192) we tentatively
	assign the mutD gene product to the epsilon subunit of DNA polymerase
	III.},
  keywords = {Bacterial Proteins, genetics; DNA Polymerase III, isolation /&/ purification/metabolism;
	DNA-Directed DNA Polymerase, metabolism; Escherichia coli, enzymology/genetics;
	Genes; Genes, Bacterial; Kinetics; Mutation; Species Specificity},
  language = {eng},
  medline-pst = {ppublish}
}

@ARTICLE{Dunnen2000,
  author = {Dunnen, Johan T. den and Antonarakis, Stylianos E.},
  title = {Mutation nomenclature extensions and suggestions to describe complex
	mutations: A discussion},
  journal = {Hum. Mutat.},
  year = {2000},
  volume = {15},
  pages = {7--12},
  number = {1},
  month = jan,
  abstract = {Consistent gene mutation nomenclature is essential for efficient and
	accurate reporting, testing, and curation of the growing number of
	disease mutations and useful polymorphisms being discovered in the
	human genome. While a codified mutation nomenclature system for simple
	DNA lesions has now been adopted broadly by the medical genetics
	community, it is inherently difficult to represent complex mutations
	in a unified manner. In this article, suggestions are presented for
	reporting just such complex mutations. Hum Mutat 15:7â12, 2000.
	Â© 2000 Wiley-Liss, Inc.},
  issn = {1098-1004},
  keywords = {complex mutation, mutation detection, mutation database, nomenclature,
	MDI},
  publisher = {John Wiley \& Sons, Inc.},
  url = {http://dx.doi.org/10.1002/(SICI)1098-1004(200001)15:1<7::AID-HUMU4>3.0.CO;2-N}
}

@ARTICLE{Edwards1994,
  author = {K. J. Edwards and J. M. Thorn and J. A. Daniher and N. E. Dixon and
	D. L. Ollis},
  title = {Crystallization and preliminary {X-ray} diffraction studies on a
	soluble \textit{Escherichia coli} quinone oxidoreductase.},
  journal = {J Mol Biol},
  year = {1994},
  volume = {240},
  pages = {501--503},
  number = {5},
  month = {Jul},
  pmid = {8046753},
  abstract = {Single crystals suitable for X-ray diffraction studies have been obtained
	from a soluble Escherichia coli NAD(P)H-dependent quinone oxidoreductase
	(QOR) of molecular mass 35 kDa. Crystals were grown by the vapour
	diffusion method in the presence of NADPH and diffract strongly to
	beyond 2.0 A. The space group was determined to be P2(1)2(1)2(1)
	with unit cell dimensions of a = 107.44 A, b = 104.06 A, c = 77.45
	A. There is one dimer in the asymmetric unit.},
  doi = {10.1006/jmbi.1994.1463},
  institution = {Centre for Molecular Structure and Function, Research School of Chemistry,
	Australian National University, Canberra.},
  keywords = {Crystallization; Crystallography, X-Ray; Escherichia coli, enzymology;
	Quinone Reductases, chemistry},
  language = {eng},
  medline-pst = {ppublish},
  pii = {S0022-2836(84)71463-X},
  url = {http://dx.doi.org/10.1006/jmbi.1994.1463}
}

@ARTICLE{Eicher2009,
  author = {Thomas Eicher and Lorenz Brandstätter and Klaas M Pos},
  title = {Structural and functional aspects of the multidrug efflux pump {AcrB}.},
  journal = {Biol Chem},
  year = {2009},
  volume = {390},
  pages = {693--699},
  number = {8},
  month = {Aug},
  pmid = {19453279},
  abstract = {The tripartite efflux system AcrA/AcrB/TolC is the main pump in Escherichia
	coli for the efflux of multiple antibiotics, dyes, bile salts and
	detergents. The inner membrane component AcrB is central to substrate
	recognition and energy transduction and acts as a proton/drug antiporter.
	Recent structural studies show that homotrimeric AcrB can adopt different
	monomer conformations representing consecutive states in an allosteric
	functional rotation transport cycle. The conformational changes create
	an alternate access drug transport tunnel including a hydrophobic
	substrate binding pocket in one of the cycle intermediates.},
  doi = {10.1515/BC.2009.090},
  institution = {Institute of Physiology and Zurich Center for Integrative Human Physiology
	(ZIHP), University of Zurich, Winterthurerstrasse 190, CH-8057 Zurich,
	Switzerland.},
  keywords = {Drug Resistance, Multiple, Bacterial; Escherichia coli Proteins, chemistry;
	Models, Molecular; Multidrug Resistance-Associated Proteins, chemistry;
	Substrate Specificity},
  language = {eng},
  medline-pst = {ppublish},
  url = {http://dx.doi.org/10.1515/BC.2009.090}
}

@ARTICLE{Elkins2002,
  author = {Elkins, Christopher A. and Nikaido, Hiroshi},
  title = {Substrate Specificity of the {RND}-Type Multidrug Efflux Pumps {AcrB}
	and {AcrD} of \textit{Escherichia coli} Is Determined Predominately
	by Two Large Periplasmic Loops},
  journal = {Journal of Bacteriology},
  year = {2002},
  volume = {184},
  pages = {6490--6498},
  number = {23},
  month = dec,
  abstract = {AcrAB-TolC is a constitutively expressed, tripartite efflux transporter
	complex that functions as the primary resistance mechanism to lipophilic
	drugs, dyes, detergents, and bile acids in Escherichia coli. TolC
	is an outer membrane channel, and AcrA is an elongated lipoprotein
	that is hypothesized to span the periplasm and coordinate efflux
	of such substrates by AcrB and TolC. AcrD is an efflux transporter
	of E. coli that provides resistance to aminoglycosides as well as
	to a limited range of amphiphilic agents, such as bile acids, novobiocin,
	and fusidic acid. AcrB and AcrD belong to the resistance nodulation
	division superfamily and share a similar topology, which includes
	a pair of large periplasmic loops containing more than 300 amino
	acid residues each. We used this knowledge to test several plasmid-encoded
	chimeric constructs of acrD and acrB for substrate specificity in
	a marR1 (delta)acrB (delta)acrD host. AcrD chimeras were constructed
	in which the large, periplasmic loops between transmembrane domains
	1 and 2 and 7 and 8 were replaced with the corresponding loops of
	AcrB. Such constructs provided resistance to AcrB substrates at levels
	similar to native AcrB. Conversely, AcrB chimeras containing both
	loops of AcrD conferred resistance only to the typical substrates
	of AcrD. These results cannot be explained by simply assuming that
	AcrD, not hitherto known to interact with AcrA, acquired this ability
	by the introduction of the loop regions of AcrB, because (i) both
	AcrD and AcrA were found, in this study, to be required for the efflux
	of amphiphilic substrates, and (ii) chemical cross-linking in intact
	cells efficiently produced complexes between AcrD and AcrA. Since
	AcrD can already interact with AcrA, the alterations in substrate
	range accompanying the exchange of loop regions can only mean that
	substrate recognition (and presumably binding) is determined largely
	by the two periplasmic loops.},
  comment = {10.1128/JB.184.23.6490-6499.2002},
  url = {http://jb.asm.org/content/184/23/6490}
}

@ARTICLE{Englesberg1962,
  author = {E. Englesberg and R. L. Anderson and R. Weinberg and N. Lee and P.
	Hoffee and G. Huttenhauer and H. Boyer},
  title = {L-Arabinose-sensitive, {L}-ribulose 5-phosphate 4-epimerase-deficient
	mutants of \textit{Escherichia coli}.},
  journal = {J Bacteriol},
  year = {1962},
  volume = {84},
  pages = {137--146},
  month = {Jul},
  pmid = {13890280},
  abstract = {Englesberg, E. (University of Pittsburgh, Pittsburgh, Pa.), R L. Anderson,
	R. Weinberg, N. Lee, P. Hoffee, G. Huttenhauer, and H. Boyer. l-Arabinose-sensitive,
	l-ribulose 5-phosphate 4-epimerase-deficient mutants of Escherichia
	coli. J. Bacteriol. 84:137-146. 1962-l-Arabinose-negative mutants
	of Escherichia coli B/r, ara-53 and ara-139, are deficient in the
	enzyme l-ribulose 5-phosphate 4-epimerase; ara-53, further analyzed,
	accumulates large quantities of l-ribulose 5-phosphate when incubated
	with l-arabinose. The mutant sites are closely linked to the left
	of the previously ordered l-arabinose mutant sites, and probably
	represent the structural gene for l-ribulose 5-phosphate 4-epimerase
	(gene D) in the l-arabinose operon. The inducible levels of l-arabinose
	isomerase and l-ribulose 5-phosphate 4-epimerase vary correspondingly
	as a result of mutation in the structural gene for l-ribulokinase
	(gene B), further substantiating the dual structural and regulatory
	function of this gene locus. Ara-53 and ara-139 are strongly inhibited
	by l-arabinose and give rise to l-arabinose-resistant mutants. The
	one resistant mutant analyzed still lacks the 4-epimerase but is
	deficient in l-ribulokinase and has increased l-arabinose isomerase
	activity, a characteristic of a type of mutation in the B gene. It
	is proposed that accumulation of l-ribulose 5-phosphate is responsible
	for the inhibition, and that mutation to resistance will involve
	mutation in the A, B, C, permease, or repressor genes, thus providing
	a direct method for isolating these types of l-arabinose-negative
	mutants. Glucose prevents and cures the l-arabinose inhibition.},
  keywords = {Arabinose, metabolism; Enzymes, deficiency; Escherichia coli, metabolism;
	Pentosephosphates, metabolism},
  language = {eng},
  medline-pst = {ppublish}
}

@ARTICLE{Ferenci2009,
  author = {Thomas Ferenci and Zhemin Zhou and Thu Betteridge and Yan Ren and
	Yu Liu and Lu Feng and Peter R Reeves and Lei Wang},
  title = {Genomic sequencing reveals regulatory mutations and recombinational
	events in the widely used {MC4100} lineage of \textit{Escherichia
	coli} {K}-12.},
  journal = {J Bacteriol},
  year = {2009},
  volume = {191},
  pages = {4025--4029},
  number = {12},
  month = {Jun},
  pmid = {19376874},
  abstract = {The genome of an Escherichia coli MC4100 strain with a lambda placMu50
	fusion revealed numerous regulatory differences from MG1655, including
	one that arose during laboratory storage. The 194 mutational differences
	between MC4100(MuLac) and other K-12 sequences were mostly allocated
	to specific lineages, indicating the considerable mutational divergence
	between K-12 strains.},
  doi = {10.1128/JB.00118-09},
  institution = {School of Molecular and Microbial Biosciences, University of Sydney,
	Sydney, New South Wales, Australia.},
  keywords = {Base Sequence; Escherichia coli, chemistry/genetics/metabolism; Gene
	Expression Regulation, Bacterial; Genome, Bacterial; Molecular Sequence
	Data; Mutation; Recombination, Genetic; Sequence Alignment; Sequence
	Analysis, DNA},
  language = {eng},
  medline-pst = {ppublish},
  pii = {JB.00118-09},
  url = {http://dx.doi.org/10.1128/JB.00118-09}
}

@ARTICLE{Frick1995,
  author = {D. N. Frick and M. J. Bessman},
  title = {Cloning, purification, and properties of a novel {NADH} pyrophosphatase.
	Evidence for a nucleotide pyrophosphatase catalytic domain in {MutT}-like
	enzymes.},
  journal = {J Biol Chem},
  year = {1995},
  volume = {270},
  pages = {1529--1534},
  number = {4},
  month = {Jan},
  pmid = {7829480},
  abstract = {An Escherichia coli open reading frame containing significant homology
	to the active site of the MutT enzyme codes for a novel dinucleotide
	pyrophosphatase. The motif shared by these two proteins and several
	others is conserved throughout nature and may designate a nucleotide-binding
	or pyrophosphatase domain. The E. coli NADH pyrophosphatase has been
	cloned, overexpressed, and purified to near homogeneity. The protein
	contains 257 amino acids (M(r) = 29,774) and migrates on gel filtration
	columns as an apparent dimer. The enzyme catalyzes the hydrolysis
	of a broad range of dinucleotide pyrophosphates, but uniquely prefers
	the reduced form of NADH. The Vmax/Km for NADH (69 mumol min-1 mg-1
	mM-1) is an order of magnitude higher than for any other dinucleotide
	pyrophosphate tested. In addition, the Km for NADH (0.1 mM) is 50-fold
	lower than the Km for NAD+. The hydrolysis of dinucleotide pyrophosphates
	requires divalent metal ions and yields two mononucleoside 5'-phosphates.
	The metals that most efficiently stimulate activity are Mg2+ and
	Mn2+. Although these metals support similar Vmax values at optimal
	metal concentration, the apparent Km for Mg2+ is 3.7 mM (at 1 mM
	NADH), whereas the apparent Km for Mn2+ at the same NADH concentration
	is 30 microM.},
  institution = {Department of Biology, Johns Hopkins University, Baltimore, Maryland
	21218.},
  keywords = {Amino Acid Sequence; Bacterial Proteins, chemistry/metabolism; Binding
	Sites; Cations, Divalent; Chlorides, pharmacology; Chromatography,
	Gel; Chromatography, Ion Exchange; Cloning, Molecular; DNA Primers;
	Electrophoresis, Polyacrylamide Gel; Enzyme Activation; Escherichia
	coli Proteins; Escherichia coli, enzymology/genetics; Kinetics; Magnesium
	Chloride, pharmacology; Manganese Compounds, pharmacology; Molecular
	Sequence Data; Molecular Weight; Open Reading Frames; Phosphoric
	Monoester Hydrolases, chemistry/metabolism; Pyrophosphatases, biosynthesis/isolation
	/&/ purification/metabolism; Recombinant Proteins, biosynthesis/isolation
	/&/ purification/metabolism; Sequence Homology, Amino Acid; Substrate
	Specificity},
  language = {eng},
  medline-pst = {ppublish}
}

@ARTICLE{Galhardo2007,
  author = {Rodrigo S Galhardo and P. J. Hastings and Susan M Rosenberg},
  title = {Mutation as a stress response and the regulation of evolvability.},
  journal = {Crit Rev Biochem Mol Biol},
  year = {2007},
  volume = {42},
  pages = {399--435},
  number = {5},
  pmid = {17917874},
  abstract = {Our concept of a stable genome is evolving to one in which genomes
	are plastic and responsive to environmental changes. Growing evidence
	shows that a variety of environmental stresses induce genomic instability
	in bacteria, yeast, and human cancer cells, generating occasional
	fitter mutants and potentially accelerating adaptive evolution. The
	emerging molecular mechanisms of stress-induced mutagenesis vary
	but share telling common components that underscore two common themes.
	The first is the regulation of mutagenesis in time by cellular stress
	responses, which promote random mutations specifically when cells
	are poorly adapted to their environments, i.e., when they are stressed.
	A second theme is the possible restriction of random mutagenesis
	in genomic space, achieved via coupling of mutation-generating machinery
	to local events such as DNA-break repair or transcription. Such localization
	may minimize accumulation of deleterious mutations in the genomes
	of rare fitter mutants, and promote local concerted evolution. Although
	mutagenesis induced by stresses other than direct damage to DNA was
	previously controversial, evidence for the existence of various stress-induced
	mutagenesis programs is now overwhelming and widespread. Such mechanisms
	probably fuel evolution of microbial pathogenesis and antibiotic-resistance,
	and tumor progression and chemotherapy resistance, all of which occur
	under stress, driven by mutations. The emerging commonalities in
	stress-induced-mutation mechanisms provide hope for new therapeutic
	interventions for all of these processes.},
  doi = {10.1080/10409230701648502},
  institution = {Department of Molecular and Human Genetics, Baylor College, Houston,
	Texas 77030-3411, USA.},
  keywords = {Adaptation, Biological, genetics; Animals; DNA Breaks, Double-Stranded;
	DNA Damage; Drug Resistance, Microbial; Escherichia coli, genetics/physiology;
	Evolution, Molecular; Genomic Instability; Humans; Interspersed Repetitive
	Sequences; Mutagenesis; Mutation; SOS Response (Genetics); Transcription,
	Genetic},
  language = {eng},
  medline-pst = {ppublish},
  pii = {782796464},
  url = {http://dx.doi.org/10.1080/10409230701648502}
}

@ARTICLE{Gallegos1997,
  author = {M. T. Gallegos and R. Schleif and A. Bairoch and K. Hofmann and J.
	L. Ramos},
  title = {{AraC}/{XylS} family of transcriptional regulators.},
  journal = {Microbiol Mol Biol Rev},
  year = {1997},
  volume = {61},
  pages = {393--410},
  number = {4},
  month = {Dec},
  pmid = {9409145},
  abstract = {The ArC/XylS family of prokaryotic positive transcriptional regulators
	includes more than 100 proteins and polypeptides derived from open
	reading frames translated from DNA sequences. Members of this family
	are widely distributed and have been found in the gamma subgroup
	of the proteobacteria, low- and high-G + C-content gram-positive
	bacteria, and cyanobacteria. These proteins are defined by a profile
	that can be accessed from PROSITE PS01124. Members of the family
	are about 300 amino acids long and have three main regulatory functions
	in common: carbon metabolism, stress response, and pathogenesis.
	Multiple alignments of the proteins of the family define a conserved
	stretch of 99 amino acids usually located at the C-terminal region
	of the regulator and connected to a nonconserved region via a linker.
	The conserved stretch contains all the elements required to bind
	DNA target sequences and to activate transcription from cognate promoters.
	Secondary analysis of the conserved region suggests that it contains
	two potential alpha-helix-turn-alpha-helix DNA binding motifs. The
	first, and better-fitting motif is supported by biochemical data,
	whereas existing biochemical data neither support nor refute the
	proposal that the second region possesses this structure. The phylogenetic
	relationship suggests that members of the family have recruited the
	nonconserved domain(s) into a series of existing domains involved
	in DNA recognition and transcription stimulation and that this recruited
	domain governs the role that the regulator carries out. For some
	regulators, it has been demonstrated that the nonconserved region
	contains the dimerization domain. For the regulators involved in
	carbon metabolism, the effector binding determinants are also in
	this region. Most regulators belonging to the AraC/XylS family recognize
	multiple binding sites in the regulated promoters. One of the motifs
	usually overlaps or is adjacent to the -35 region of the cognate
	promoters. Footprinting assays have suggested that these regulators
	protect a stretch of up to 20 bp in the target promoters, and multiple
	alignments of binding sites for a number of regulators have shown
	that the proteins recognize short motifs within the protected region.},
  institution = {Department of Biochemistry and Molecular and Cellular Biology of
	Plants, Consejo Superior de Investigaciones Científicas, Estación
	Experimental del Zaìdín, Granada, Spain.},
  keywords = {Amino Acid Sequence; Bacterial Proteins; DNA-Binding Proteins; Gene
	Expression; Genes, araC; Molecular Sequence Data; Phylogeny; Sequence
	Alignment; Trans-Activators, classification/genetics/physiology},
  language = {eng},
  medline-pst = {ppublish}
}

@ARTICLE{Gillet2007,
  author = {Gillet, Jean-Pierre and Efferth, Thomas and Remacle, JosÃ©},
  title = {Chemotherapy-induced resistance by {ATP}-binding cassette transporter
	genes},
  journal = {Biochimica et Biophysica Acta (BBA) - Reviews on Cancer},
  year = {2007},
  volume = {1775},
  pages = {237--262},
  number = {2},
  month = jun,
  abstract = {A key issue in the treatment of many cancers is the development of
	resistance to chemotherapeutic drugs. Resistance mechanisms are numerous
	and complex. One of them is mediated by the overexpression of ATP-binding
	cassette (ABC) transporters able to efflux drugs out of the tumor
	cell. The last two decades have seen notable growth of knowledge
	concerning the involvement of ABC transporters in resistance to chemotherapy.
	This review emphasizes these transporters, their clinical relevance
	and the diagnostic methods and strategies to circumvent multidrug
	resistance (MDR) mediated by ABC transporters.},
  issn = {0304-419X},
  keywords = {ABC transporter genes, Multidrug resistance},
  url = {http://www.sciencedirect.com/science/article/pii/S0304419X07000054}
}

@ARTICLE{Gonzalez2006,
  author = {Claudio F Gonzalez and Michael Proudfoot and Greg Brown and Yurij
	Korniyenko and Hirotada Mori and Alexei V Savchenko and Alexander
	F Yakunin},
  title = {Molecular basis of formaldehyde detoxification. Characterization
	of two {S}-formylglutathione hydrolases from \textit{Escherichia
	coli}, {FrmB} and {YeiG}.},
  journal = {J Biol Chem},
  year = {2006},
  volume = {281},
  pages = {14514--14522},
  number = {20},
  month = {May},
  pmid = {16567800},
  abstract = {The Escherichia coli genes frmB (yaiM) and yeiG encode two uncharacterized
	proteins that share 54\% sequence identity and contain a serine esterase
	motif. We demonstrated that purified FrmB and YeiG have high carboxylesterase
	activity against the model substrates, p-nitrophenyl esters of fatty
	acids (C2-C6) and alpha-naphthyl acetate. However, both proteins
	had the highest hydrolytic activity toward S-formylglutathione, an
	intermediate of the glutathione-dependent pathway of formaldehyde
	detoxification. With this substrate, both proteins had similar affinity
	(Km = 0.41-0.43 mM), but FrmB was almost 5 times more active. Alanine
	replacement mutagenesis of YeiG demonstrated that Ser145, Asp233,
	and His256 are absolutely required for activity, indicating that
	these residues represent a serine hydrolase catalytic triad in this
	protein and in other S-formylglutathione hydrolases. This was confirmed
	by inspecting the crystal structure of the Saccharomyces cerevisiae
	S-formylglutathione hydrolase YJG8 (Protein Data Bank code 1pv1),
	which has 45\% sequence identity to YeiG. The structure revealed
	a canonical alpha/beta-hydrolase fold and a classical serine hydrolase
	catalytic triad (Ser161, His276, Asp241). In E. coli cells, the expression
	of frmB was stimulated 45-75 times by the addition of formaldehyde
	to the growth medium, whereas YeiG was found to be a constitutive
	enzyme. The simultaneous deletion of both frmB and yeiG genes was
	required to increase the sensitivity of the growth of E. coli cells
	to formaldehyde, suggesting that both FrmB and YeiG contribute to
	the detoxification of formaldehyde. Thus, FrmB and YeiG are S-formylglutathione
	hydrolases with a Ser-His-Asp catalytic triad involved in the detoxification
	of formaldehyde in E. coli.},
  doi = {10.1074/jbc.M600996200},
  institution = {Banting and Best Department of Medical Research, University of Toronto,
	Toronto, Ontario M5G 1L6, Canada.},
  keywords = {Amino Acid Sequence; Crystallography, X-Ray; Escherichia coli Proteins,
	chemistry; Escherichia coli, enzymology; Formaldehyde, metabolism/toxicity;
	Hydrolysis; Kinetics; Models, Chemical; Models, Molecular; Molecular
	Sequence Data; Protein Conformation; Saccharomyces cerevisiae, enzymology;
	Sequence Homology, Amino Acid; Thiolester Hydrolases, chemistry},
  language = {eng},
  medline-pst = {ppublish},
  pii = {M600996200},
  url = {http://dx.doi.org/10.1074/jbc.M600996200}
}

@ARTICLE{Grainger2003,
  author = {Grainger, David C. and Belyaeva, Tamara A. and Lee, David J. and
	Hyde, Eva I. and Busby, Stephen J. W.},
  title = {Binding of the \textit{Escherichia coli} {MelR} protein to the \textit{melAB}
	promoter: orientation of {MelR} subunits and investigation of {MelR}-{DNA}
	contacts},
  journal = {Molecular Microbiology},
  year = {2003},
  volume = {48},
  pages = {335--348},
  number = {2},
  abstract = {The âEscherichia âcoliâMelR âprotein âis âa âmelibiose-triggered
	transcription factor, belonging to the AraC family, that activates
	transcription initiation at the melAB promoter. Activation is dependent
	on the binding of MelR to four 18Â bp sites, centred at position
	â42.5 (site 2â²), position â62.5 (site 2), position â100.5
	(site 1) and position â120.5 (site 1â²) relative to the melAB
	transcription start point. Activation also depends on the binding
	of CRP to a single site located between MelR binding site 1 and site
	2. All members of the AraC family contain two helixâturnâhelix
	(HTH) motifs that contact two segments of the DNA major groove at
	target sites on the same DNA face. In this work, we have studied
	the binding of MelR to different sites at the melAB promoter, focusing
	on the orientation of binding of the two MelR HTH motifs, and the
	juxtaposition of the different bound MelR subunits with respect to
	each other. To do this, MelR was engineered to contain a single cysteine
	residue adjacent to either one or the other HTH motif. The MelR derivatives
	were purified, and the cysteine residues were tagged with p-bromoacetamidobenzyl-EDTA-Fe,
	an inorganic DNA cleavage reagent. Patterns of DNA cleavage after
	MelR binding were then used to determine the positions of the two
	HTH motifs at target sites. In order to simplify our analysis, we
	exploited an engineered derivative of the melAB promoter in which
	MelR binding to site 2 and site 2â², in the absence of CRP, is sufficient
	for transcription activation. To assist in the interpretation of
	our results, we also used a shortened derivative of MelR, MelR173,
	that is able to bind to site 2 but not to site 2â². Our results
	show that MelR binds as a direct repeat to site 2 and site 2â² with
	the C-terminal HTH located towards the promoter-proximal end of each
	site. The orientation in which MelR binds to site 2â² appears to
	be determined by MelRâMelR interactions rather than by MelRâDNA
	interactions. In complementary experiments, we used genetic analysis
	to investigate the importance of different residues in the two HTH
	motifs of MelR. Epistasis experiments provided evidence that supports
	the proposed orientation of binding of MelR at its target site.},
  issn = {1365-2958},
  publisher = {Blackwell Science Ltd},
  url = {http://dx.doi.org/10.1046/j.1365-2958.2003.t01-1-03434.x}
}

@ARTICLE{Gross1959,
  author = {Gross, J. and Englesberg, E.},
  title = {Determination of the order of mutational sites governing {L}-arabinose
	utilization in \textit{Escherichia coli} {Br} by transduction with
	phage {P1bt}},
  journal = {Virology},
  year = {1959},
  volume = {9},
  pages = {314--331},
  number = {3},
  month = nov,
  abstract = {The order of seventeen l-arabinose mutants of Escherichia coliBr has
	been determined by three- and four-factor transduction experiments
	with phage P1bt. The assortment of the markers thr and leu, located
	on either side of the arabinose cluster, was observed among recombinants
	between pairs of arabinose mutants. The sites of the arabinose mutants
	are arranged in a linear sequence. The arabinose mutants are divided
	into three groups by biochemical analysis and the application of
	the abortive transduction test for complementation. Group A (four
	mutants) accumulates trace amounts of a keto sugar and is inhibited
	by l-arabinose; group B (eight mutants) accumulates large quantities
	of the keto sugar, ribulose, and is inhibited by l-arabinose; group
	C (five mutants) accumulates small amounts of keto sugar (more than
	group A) and is resistant to l-arabinose. Group C mutants are distinguished
	from mutants in groups A and B by abortive transduction tests. Comparison
	of the order of the mutant sites with the grouping by functional
	criteria demonstrates complete correspondence between the order of
	the mutants and the groups to which they belong. The transduction
	experiments involving pairs of arabinose mutants were characterized
	by the presence of marked negative interference.},
  issn = {0042-6822},
  url = {http://www.sciencedirect.com/science/article/pii/0042682259901254}
}

@ARTICLE{Gutheil1992,
  author = {W. G. Gutheil and B. Holmquist and B. L. Vallee},
  title = {Purification, characterization, and partial sequence of the glutathione-dependent
	formaldehyde dehydrogenase from \textit{Escherichia coli}: a class
	{III} alcohol dehydrogenase.},
  journal = {Biochemistry},
  year = {1992},
  volume = {31},
  pages = {475--481},
  number = {2},
  month = {Jan},
  pmid = {1731906},
  abstract = {The glutathione-dependent formaldehyde dehydrogenase from Escherichia
	coli has been purified to homogeneity and characterized. It is a
	83,000-kDa homodimer containing 4 g-atom of zinc per dimer with a
	specific activity of 60 units/mg toward S-(hydroxymethyl)glutathione
	and NAD+ as substrates. Its isoelectric point, 4.4, is consistent
	with both its amino acid composition and chromatographic behavior
	on DEAE HPLC. The N-terminus is unblocked, and 47 residues from the
	N-terminus were sequenced. A computer search of the Swiss-Prot protein
	sequence data bank shows that the N-terminal sequence, [sequence;
	see text], is homologous with the mammalian class III alcohol dehydrogenases
	with 27 identities when compared to the human enzyme. Like the human,
	rat, and rabbit enzymes, it has high formaldehyde dehydrogenase activity
	in the presence of glutathione and catalyzes the oxidation of normal
	alcohols (ethanol, octanol, 12-hydroxydodecanoate) in a reaction
	that is not GSH-dependent. In addition, hemithiolacetals other than
	those formed from GSH, including omega-thiol fatty acids, also are
	substrates. The wide distribution and high degree of similarity of
	this enzyme to the plant and animal alcohol dehydrogenases suggest
	that the E. coli enzyme is closely related to the ancestor of the
	plant and animal dimeric zinc alcohol dehydrogenases.},
  institution = {Center for Biochemical and Biophysical Sciences and Medicine, Harvard
	Medical School, Boston, Massachusetts 02115.},
  keywords = {Aldehyde Oxidoreductases, chemistry/genetics/isolation /&/ purification;
	Amino Acid Sequence; Animals; Blotting, Western; Escherichia coli,
	chemistry/enzymology/genetics; Glutathione, analogs /&/ derivatives/chemistry;
	Humans; Isoelectric Focusing; Mice; Molecular Sequence Data; Peptide
	Fragments, chemistry; Rabbits; Sequence Homology, Nucleic Acid; Substrate
	Specificity; Zinc, analysis},
  language = {eng},
  medline-pst = {ppublish}
}

@ARTICLE{Hanatani1984,
  author = {M. Hanatani and H. Yazyu and S. Shiota-Niiya and Y. Moriyama and
	H. Kanazawa and M. Futai and T. Tsuchiya},
  title = {Physical and genetic characterization of the melibiose operon and
	identification of the gene products in \textit{Escherichia coli}.},
  journal = {J Biol Chem},
  year = {1984},
  volume = {259},
  pages = {1807--1812},
  number = {3},
  month = {Feb},
  pmid = {6319412},
  abstract = {We have identified hybrid plasmids carrying the melibiose operon of
	Escherichia coli in a colony bank of Clarke and Carbon (Tsuchiya,
	T., Ottina, K., Moriyama, Y., Newman, M., and Wilson, T. H. (1982)
	J. Biol. Chem. 257, 5125-5128). Using one of the plasmids as a starting
	material, the DNA fragments containing the melibiose operon were
	recloned in a vector pBR322. Restriction maps were prepared, and
	several DNA segments were subcloned into pBR322. Genetic complementation
	tests and recombination analyses using those plasmids and melA- and
	melB- mutants as well as biochemical analyses of mel mutants transformed
	with those plasmids enabled us to determine the physical location
	of promoter, melA, and melB on the DNA segment. The size of the melAB
	region was about 3,000 base pairs. Gene products were identified
	using maxicells harboring plasmids carrying the melibiose operon.
	The apparent molecular weight of the alpha-galactosidase (coded by
	melA) was about 50,000 and that of the melibiose carrier (coded by
	melB) was about 31,000, as estimated by sodium dodecyl sulfate-polyacrylamide
	gel electrophoresis. The melibiose carrier was also identified as
	a 30,000-dalton protein in reconstituted proteoliposomes which possessed
	melibiose transport activity.},
  keywords = {Disaccharides, metabolism; Escherichia coli, enzymology/genetics/growth
	/&/ development; Galactosidases, genetics; Genes; Genes, Bacterial;
	Kinetics; Melibiose, metabolism; Membrane Transport Proteins, genetics;
	Operon; Plasmids; Species Specificity; Symporters; Temperature; alpha-Galactosidase,
	genetics},
  language = {eng},
  medline-pst = {ppublish}
}

@ARTICLE{Hancher1969,
  author = {Hancher, C. W. and Phares, E. F. and Novelli, G. David and Kelmers,
	A. D.},
  title = {Large scale production of transfer ribonucleic acids from \textit{E.
	coli} {K}-12 {MO7}},
  journal = {Biotechnol. Bioeng.},
  year = {1969},
  volume = {11},
  pages = {1055--1070},
  number = {6},
  abstract = {An engineering-scale procedure for the recovery of 300â400 g batches
	of mixed transfer ribonucleic acids is described. Semicontinuous
	growth of E. coli K-12 MO7 yielded 77 kg of harvested cells in four
	days. Phenol extraction and ethanol precipitation recovered a crude
	tRNA material that was further purified by DKAE-cellulose chromatography
	in runs of 1 Ã 106 A260 units each on a 6 Ã 30 in. column using
	a 240 1, gradient elution. The purified tRNAs were partially concentrated
	and resolved into three groups.},
  issn = {1097-0290},
  publisher = {Wiley Subscription Services, Inc., A Wiley Company},
  url = {http://dx.doi.org/10.1002/bit.260110603}
}

@ARTICLE{Harris2009,
  author = {Dennis R Harris and Steve V Pollock and Elizabeth A Wood and Reece
	J Goiffon and Audrey J Klingele and Eric L Cabot and Wendy Schackwitz
	and Joel Martin and Julie Eggington and Timothy J Durfee and Christina
	M Middle and Jason E Norton and Michael C Popelars and Hao Li and
	Sarit A Klugman and Lindsay L Hamilton and Lukas B Bane and Len A
	Pennacchio and Thomas J Albert and Nicole T Perna and Michael M Cox
	and John R Battista},
  title = {Directed evolution of ionizing radiation resistance in \textit{Escherichia
	coli}.},
  journal = {J Bacteriol},
  year = {2009},
  volume = {191},
  pages = {5240--5252},
  number = {16},
  month = {Aug},
  pmid = {19502398},
  abstract = {We have generated extreme ionizing radiation resistance in a relatively
	sensitive bacterial species, Escherichia coli, by directed evolution.
	Four populations of Escherichia coli K-12 were derived independently
	from strain MG1655, with each specifically adapted to survive exposure
	to high doses of ionizing radiation. D(37) values for strains isolated
	from two of the populations approached that exhibited by Deinococcus
	radiodurans. Complete genomic sequencing was carried out on nine
	purified strains derived from these populations. Clear mutational
	patterns were observed that both pointed to key underlying mechanisms
	and guided further characterization of the strains. In these evolved
	populations, passive genomic protection is not in evidence. Instead,
	enhanced recombinational DNA repair makes a prominent but probably
	not exclusive contribution to genome reconstitution. Multiple genes,
	multiple alleles of some genes, multiple mechanisms, and multiple
	evolutionary pathways all play a role in the evolutionary acquisition
	of extreme radiation resistance. Several mutations in the recA gene
	and a deletion of the e14 prophage both demonstrably contribute to
	and partially explain the new phenotype. Mutations in additional
	components of the bacterial recombinational repair system and the
	replication restart primosome are also prominent, as are mutations
	in genes involved in cell division, protein turnover, and glutamate
	transport. At least some evolutionary pathways to extreme radiation
	resistance are constrained by the temporally ordered appearance of
	specific alleles.},
  doi = {10.1128/JB.00502-09},
  institution = {Department of Biochemistry, University of Wisconsin-Madison, 433
	Babcock Drive, Madison, WI 53575, USA.},
  keywords = {Chromatography, High Pressure Liquid; Directed Molecular Evolution;
	Electrophoresis, Gel, Pulsed-Field; Escherichia coli, genetics/growth
	/&/ development/radiation effects; Mutation; Phylogeny; Radiation,
	Ionizing; Rec A Recombinases, genetics/physiology},
  language = {eng},
  medline-pst = {ppublish},
  pii = {JB.00502-09},
  url = {http://dx.doi.org/10.1128/JB.00502-09}
}

@ARTICLE{Hastings2009,
  author = {P. J. Hastings and James R Lupski and Susan M Rosenberg and Grzegorz
	Ira},
  title = {Mechanisms of change in gene copy number.},
  journal = {Nat Rev Genet},
  year = {2009},
  volume = {10},
  pages = {551--564},
  number = {8},
  month = {Aug},
  pmid = {19597530},
  abstract = {Deletions and duplications of chromosomal segments (copy number variants,
	CNVs) are a major source of variation between individual humans and
	are an underlying factor in human evolution and in many diseases,
	including mental illness, developmental disorders and cancer. CNVs
	form at a faster rate than other types of mutation, and seem to do
	so by similar mechanisms in bacteria, yeast and humans. Here we review
	current models of the mechanisms that cause copy number variation.
	Non-homologous end-joining mechanisms are well known, but recent
	models focus on perturbation of DNA replication and replication of
	non-contiguous DNA segments. For example, cellular stress might induce
	repair of broken replication forks to switch from high-fidelity homologous
	recombination to non-homologous repair, thus promoting copy number
	change.},
  doi = {10.1038/nrg2593},
  institution = {Department of Molecular and Human Genetics, Baylor College of Medicine,
	One Baylor Plaza, Houston, Texas 77030, USA. hastings@bcm.edu},
  keywords = {Gene Dosage; Genome-Wide Association Study; Humans; Models, Genetic;
	Recombination, Genetic},
  language = {eng},
  medline-pst = {ppublish},
  pii = {nrg2593},
  url = {http://dx.doi.org/10.1038/nrg2593}
}

@ARTICLE{Hayashi1996,
  author = {M. Hayashi and H. Ohzeki and H. Shimada and T. Unemoto},
  title = {{NADPH}-specific quinone reductase is induced by 2-methylene-4-butyrolactone
	in \textit{Escherichia coli}.},
  journal = {Biochim Biophys Acta},
  year = {1996},
  volume = {1273},
  pages = {165--170},
  number = {2},
  month = {Feb},
  pmid = {8611590},
  abstract = {2-Methylene-4-butyrolactone (MBL), an inducer of NAD(P)H:(quinone
	acceptor) oxidoreductase (EC 1.699.2) in animal cells, was found
	to induce NADPH-specific quinone reductase about 25-fold in Escherichia
	coli. MBL induced NADPH-quinone reductases with relative mobilities
	(Rm) of 0.70, 0.76 and 0.91 on polyacrylamide gel electrophoresis
	(PAGE). These three enzymes were found to be charge isomers with
	the same molecular size of 42 kDA. Two NADPH-quinone reductases (A
	and B) were purified to single proteins both with an apparent mass
	of 21 kDa on SDS-PAGE. Enzyme A corresponded to the activity of the
	band at Rm 0.76 with a minor active band at Rm 0.70, and enzyme B
	to the activity of band Rm 0.91. Both enzymes reacted exclusively
	with NADPH and were most active toward quinone derivatives and ferricyanide
	with the optimum pH at 7.0. The reaction followed a ping-pong mechanism
	with Km values for NADPH and menadione of 10.5 microM and 6 microM,
	respectively. The sequences of 20 amino acids at the N-terminal of
	enzymes A and B were identical, and furthermore coincided with that
	of the E. coli modulator of drug activity (mda66) submitted under
	the accession number U18656.},
  institution = {Laboratory of Membrane Biochemistry, Faculty of Pharmaceutical Sciences,
	Chiba University, Japan.},
  keywords = {4-Butyrolactone, analogs /&/ derivatives/pharmacology; Amino Acid
	Sequence; Enzyme Induction; Escherichia coli, enzymology; Molecular
	Sequence Data; NAD(P)H Dehydrogenase (Quinone), biosynthesis/isolation
	/&/ purification},
  language = {eng},
  medline-pst = {ppublish}
}

@ARTICLE{Hegreness2007,
  author = {Matthew Hegreness and Roy Kishony},
  title = {Analysis of genetic systems using experimental evolution and whole-genome
	sequencing.},
  journal = {Genome Biol},
  year = {2007},
  volume = {8},
  pages = {201},
  number = {1},
  pmid = {17274841},
  abstract = {The application of whole-genome sequencing to the study of microbial
	evolution promises to reveal the complex functional networks of mutations
	that underlie adaptation. A recent study of parallel evolution in
	populations of Escherichia coli shows how adaptation involves both
	functional changes to specific proteins as well as global changes
	in regulation.},
  doi = {10.1186/gb-2007-8-1-201},
  institution = {Department of Systems Biology, Harvard Medical School, Longwood Avenue,
	Boston, MA 02115, USA.},
  keywords = {Adaptation, Biological; Biological Evolution; Genome, Bacterial, genetics;
	Sequence Analysis, DNA},
  language = {eng},
  medline-pst = {ppublish},
  pii = {gb-2007-8-1-201},
  url = {http://dx.doi.org/10.1186/gb-2007-8-1-201}
}

@ARTICLE{Hegreness2008,
  author = {Hegreness, Matthew and Shoresh, Noam and Damian, Doris and Hartl,
	Daniel and Kishony, Roy},
  title = {Accelerated evolution of resistance in multidrug environments},
  journal = {Proceedings of the National Academy of Sciences},
  year = {2008},
  volume = {105},
  pages = {13977--13981},
  number = {37},
  month = sep,
  abstract = {The emergence of resistance during multidrug chemotherapy impedes
	the treatment of many human diseases, including malaria, TB, HIV,
	and cancer. Although certain combination therapies have long been
	known to be more effective in curing patients than single drugs,
	the impact of such treatments on the evolution of drug resistance
	is unclear. In particular, very little is known about how the evolution
	of resistance is affected by the nature of the interactionsâsynergy
	or antagonismâbetween drugs. Here we directly measure the effect
	of various inhibitory and subinhibitory drug combinations on the
	rate of adaptation. We develop an automated assay for monitoring
	the parallel evolution of hundreds of Escherchia coli populations
	in a two-dimensional grid of drug gradients over many generations.
	We find a correlation between synergy and the rate of adaptation,
	whereby evolution in more synergistic drug combinations, typically
	preferred in clinical settings, is faster than evolution in antagonistic
	combinations. We also find that resistance to some synergistic combinations
	evolves faster than resistance to individual drugs. The accelerated
	evolution may be due to a larger selective advantage for resistance
	mutations in synergistic treatments. We describe a simple geometric
	model in which mutations conferring resistance to one drug of a synergistic
	pair prevent not only the inhibitory effect of that drug but also
	its enhancing effect on the other drug. Future study of the profound
	impact that synergy and other drug-pair properties can have on the
	rate of adaptation may suggest new treatment strategies for combating
	the spread of antibiotic resistance.},
  comment = {10.1073/pnas.0805965105},
  url = {http://www.pnas.org/content/105/37/13977.abstract}
}

@ARTICLE{Heidrich2001,
  author = {C. Heidrich and M. F. Templin and A. Ursinus and M. Merdanovic and
	J. Berger and H. Schwarz and M. A. de Pedro and J. V. Höltje},
  title = {Involvement of {N-acetylmuramyl-L-alanine} amidases in cell separation
	and antibiotic-induced autolysis of \textit{Escherichia coli}.},
  journal = {Mol Microbiol},
  year = {2001},
  volume = {41},
  pages = {167--178},
  number = {1},
  month = {Jul},
  pmid = {11454209},
  abstract = {N-acetylmuramyl-L-alanine amidases are widely distributed among bacteria.
	However, in Escherichia coli, only one periplasmic amidase has been
	described until now, which is suggested to play a role in murein
	recycling. Here, we report that three amidases, named AmiA, B and
	C, exist in E. coli and that they are involved in splitting of the
	murein septum during cell division. Moreover, the amidases were shown
	to act as powerful autolytic enzymes in the presence of antibiotics.
	Deletion mutants in amiA, B and C were growing in long chains of
	unseparated cells and displayed a tolerant response to the normally
	lytic combination of aztreonam and bulgecin. Isolated murein sacculi
	of these chain-forming mutants showed rings of thickened murein at
	the site of blocked septation. In vitro, these murein ring structures
	were digested more slowly by muramidases than the surrounding murein.
	In contrast, when treated with the amidase AmiC or the endopeptidase
	MepA, the rings disappeared, and gaps developed at these sites in
	the murein sacculi. These results are taken as evidence that highly
	stressed murein cross-bridges are concentrated at the site of blocked
	cell division, which, when cleaved, result in cracking of the sacculus
	at this site. As amidase deletion mutants accumulate trimeric and
	tetrameric cross-links in their murein, it is suggested that these
	structures mark the division site before cleavage of the septum.},
  institution = {Max-Planck-Institut für Entwicklungsbiologie, Abteilung Biochemie,
	Spemannstrasse 35, 72076 Tübingen, Germany.},
  keywords = {Anti-Bacterial Agents, pharmacology; Bacteriolysis; Cell Division;
	Drug Resistance, Microbial; Escherichia coli, enzymology/genetics/growth
	/&/ development/ultrastructure; Gene Deletion; Microscopy, Electron;
	N-Acetylmuramoyl-L-alanine Amidase, metabolism; Peptidoglycan, chemistry/metabolism},
  language = {eng},
  medline-pst = {ppublish},
  pii = {mmi2499}
}

@ARTICLE{Herring2004,
  author = {Christopher D Herring and Frederick R Blattner},
  title = {Global transcriptional effects of a suppressor t{RNA} and the inactivation
	of the regulator \textit{frmR}.},
  journal = {J Bacteriol},
  year = {2004},
  volume = {186},
  pages = {6714--6720},
  number = {20},
  month = {Oct},
  pmid = {15466022},
  abstract = {Expression of an amber suppressor tRNA should result in read-through
	of the 326 open reading frames (ORFs) that terminate with amber stop
	codons in the Escherichia coli genome, including six pseudogenes.
	Abnormal extension of an ORF might alter the activities of the protein
	and have effects on cellular physiology, while suppression of a pseudogene
	could lead to a gain of function. We used oligonucleotide microarrays
	to determine if any effects were apparent at the level of transcription
	in glucose minimal medium. Surprisingly, only eight genes had significantly
	different expression in the presence of the suppressor. Among these
	were the genes yaiN, adhC, and yaiM, forming a single putative operon
	whose likely function is the degradation of formaldehyde. Expression
	of wild-type yaiN was shown to result in repression of the operon,
	while a suppression-mimicking allele lacking the amber stop codon
	and extended 7 amino acids did not. The operon was shown to be induced
	by formaldehyde, and the genes have been renamed frmR, frmA, and
	frmB, respectively.},
  doi = {10.1128/JB.186.20.6714-6720.2004},
  institution = {Laboratory of Genetics, University of Wisconsin-Madison, 445 Henry
	Mall, Madison, WI 53706, USA.},
  keywords = {Base Sequence; Codon, Terminator; Escherichia coli Proteins, chemistry/genetics/metabolism;
	Escherichia coli, genetics/growth /&/ development/metabolism; Formaldehyde,
	metabolism; Gene Deletion; Gene Expression Profiling; Gene Expression
	Regulation, Bacterial; Genes, Regulator; Genes, Suppressor; Molecular
	Sequence Data; Oligonucleotide Array Sequence Analysis; Operon; RNA,
	Transfer, genetics; Transcription, Genetic},
  language = {eng},
  medline-pst = {ppublish},
  pii = {186/20/6714},
  url = {http://dx.doi.org/10.1128/JB.186.20.6714-6720.2004}
}

@ARTICLE{Higgins2004,
  author = {Matthew K Higgins and Evert Bokma and Eva Koronakis and Colin Hughes
	and Vassilis Koronakis},
  title = {Structure of the periplasmic component of a bacterial drug efflux
	pump.},
  journal = {Proc Natl Acad Sci U S A},
  year = {2004},
  volume = {101},
  pages = {9994--9999},
  number = {27},
  month = {Jul},
  pmid = {15226509},
  abstract = {Multidrug resistance among Gram-negative bacteria is conferred by
	three-component membrane pumps that expel diverse antibiotics from
	the cell. These efflux pumps consist of an inner membrane transporter
	such as the AcrB proton antiporter, an outer membrane exit duct of
	the TolC family, and a periplasmic protein known as the adaptor.
	We present the x-ray structure of the MexA adaptor from the human
	pathogen Pseudomonas aeruginosa. The elongated molecule contains
	three linearly arranged subdomains; a 47-A-long alpha-helical hairpin,
	a lipoyl domain, and a six-stranded beta-barrel. In the crystal,
	hairpins of neighboring MexA monomers pack side-by-side to form twisted
	arcs. We discuss the implications of the packing of molecules within
	the crystal. On the basis of the structure and packing, we suggest
	a model for the key periplasmic interaction between the outer membrane
	channel and the adaptor protein in the assembled drug efflux pump.},
  doi = {10.1073/pnas.0400375101},
  institution = {Department of Pathology, Cambridge University, Tennis Court Road,
	Cambridge CB2 1QP, United Kingdom. mkh20@hermes.cam.ac.uk},
  keywords = {Amino Acid Sequence; Bacterial Outer Membrane Proteins, chemistry;
	Carrier Proteins, chemistry; Crystallography; Membrane Transport
	Proteins; Molecular Sequence Data; Protein Structure, Secondary},
  language = {eng},
  medline-pst = {ppublish},
  pii = {0400375101},
  url = {http://dx.doi.org/10.1073/pnas.0400375101}
}

@ARTICLE{Ikeuchi2008,
  author = {Yoshiho Ikeuchi and Kei Kitahara and Tsutomu Suzuki},
  title = {The {RNA} acetyltransferase driven by {ATP} hydrolysis synthesizes
	{N}4-acetylcytidine of t{RNA} anticodon.},
  journal = {EMBO J},
  year = {2008},
  volume = {27},
  pages = {2194--2203},
  number = {16},
  month = {Aug},
  pmid = {18668122},
  abstract = {The wobble base of Escherichia coli elongator tRNA(Met) is modified
	to N(4)-acetylcytidine (ac(4)C), which is thought to ensure the precise
	recognition of the AUG codon by preventing misreading of near-cognate
	AUA codon. By employing genome-wide screen of uncharacterized genes
	in Escherichia coli ('ribonucleome analysis'), we found the ypfI
	gene, which we named tmcA (tRNA(Met) cytidine acetyltransferase),
	to be responsible for ac(4)C formation. TmcA is an enzyme that contains
	a Walker-type ATPase domain in its N-terminal region and an N-acetyltransferase
	domain in its C-terminal region. Recombinant TmcA specifically acetylated
	the wobble base of E. coli elongator tRNA(Met) by utilizing acetyl-coenzyme
	A (CoA) and ATP (or GTP). ATP/GTP hydrolysis by TmcA is stimulated
	in the presence of acetyl-CoA and tRNA(Met). A mutation study revealed
	that E. coli TmcA strictly discriminates elongator tRNA(Met) from
	the structurally similar tRNA(Ile) by mainly recognizing the C27-G43
	pair in the anticodon stem. Our findings reveal an elaborate mechanism
	embedded in tRNA(Met) and tRNA(Ile) for the accurate decoding of
	AUA/AUG codons on the basis of the recognition of wobble bases by
	the respective RNA-modifying enzymes.},
  doi = {10.1038/emboj.2008.154},
  institution = {Department of Chemistry and Biotechnology, Graduate School of Engineering,
	University of Tokyo, Bunkyo-ku, Tokyo, Japan.},
  keywords = {Acetyltransferases, chemistry/metabolism; Adenosine Triphosphate,
	metabolism; Amino Acid Sequence; Anticodon, metabolism; Base Sequence;
	Cytidine, analogs /&/ derivatives/biosynthesis/chemistry; Escherichia
	coli Proteins, chemistry/metabolism; Escherichia coli, enzymology/genetics;
	Genes, Bacterial; Guanosine Triphosphate, metabolism; Hydrolysis;
	Kinetics; Mass Spectrometry; Molecular Sequence Data; Mutation, genetics;
	Nucleic Acid Conformation; RNA, Transfer, Met, chemistry/genetics/metabolism;
	Recombinant Proteins; Ribosomes, metabolism; Sequence Alignment},
  language = {eng},
  medline-pst = {ppublish},
  pii = {emboj2008154},
  url = {http://dx.doi.org/10.1038/emboj.2008.154}
}

@ARTICLE{Inoue2008,
  author = {Jin Inoue and Masayoshi Honda and Shukuko Ikawa and Takehiko Shibata
	and Tsutomu Mikawa},
  title = {The process of displacing the single-stranded {DNA}-binding protein
	from single-stranded {DNA} by {RecO} and {RecR} proteins.},
  journal = {Nucleic Acids Res},
  year = {2008},
  volume = {36},
  pages = {94--109},
  number = {1},
  month = {Jan},
  pmid = {18000001},
  abstract = {The regions of single-stranded (ss) DNA that result from DNA damage
	are immediately coated by the ssDNA-binding protein (SSB). RecF pathway
	proteins facilitate the displacement of SSB from ssDNA, allowing
	the RecA protein to form protein filaments on the ssDNA region, which
	facilitates the process of recombinational DNA repair. In this study,
	we examined the mechanism of SSB displacement from ssDNA using purified
	Thermus thermophilus RecF pathway proteins. To date, RecO and RecR
	are thought to act as the RecOR complex. However, our results indicate
	that RecO and RecR have distinct functions. We found that RecR binds
	both RecF and RecO, and that RecO binds RecR, SSB and ssDNA. The
	electron microscopic studies indicated that SSB is displaced from
	ssDNA by RecO. In addition, pull-down assays indicated that the displaced
	SSB still remains indirectly attached to ssDNA through its interaction
	with RecO in the RecO-ssDNA complex. In the presence of both SSB
	and RecO, the ssDNA-dependent ATPase activity of RecA was inhibited,
	but was restored by the addition of RecR. Interestingly, the interaction
	of RecR with RecO affected the ssDNA-binding properties of RecO.
	These results suggest a model of SSB displacement from the ssDNA
	by RecF pathway proteins.},
  doi = {10.1093/nar/gkm1004},
  institution = {RIKEN Discovery Research Institute, 2-1, Hirosawa, Wako, Saitama
	351-0198, Japan.},
  keywords = {Adenosine Triphosphatases, metabolism; Bacterial Proteins, isolation
	/&/ purification/metabolism; Binding, Competitive; DNA, Single-Stranded,
	metabolism/ultrastructure; DNA-Binding Proteins, isolation /&/ purification/metabolism/ultrastructure;
	Rec A Recombinases, metabolism; Thermus thermophilus, metabolism},
  language = {eng},
  medline-pst = {ppublish},
  pii = {gkm1004},
  url = {http://dx.doi.org/10.1093/nar/gkm1004}
}

@ARTICLE{Inoue2011,
  author = {Jin Inoue and Takayuki Nagae and Masaki Mishima and Yutaka Ito and
	Takehiko Shibata and Tsutomu Mikawa},
  title = {A mechanism for single-stranded {DNA}-binding protein ({SSB}) displacement
	from single-stranded {DNA} upon {SSB}-{RecO} interaction.},
  journal = {J Biol Chem},
  year = {2011},
  volume = {286},
  pages = {6720--6732},
  number = {8},
  month = {Feb},
  pmid = {21169364},
  abstract = {Displacement of single-stranded DNA (ssDNA)-binding protein (SSB)
	from ssDNA is necessary for filament formation of RecA on ssDNA to
	initiate homologous recombination. The interaction between RecO and
	SSB is considered to be important for SSB displacement; however,
	the interaction has not been characterized at the atomic level. In
	this study, to clarify the mechanism underlying SSB displacement
	from ssDNA upon RecO binding, we examined the interaction between
	Thermus thermophilus RecO and cognate SSB by NMR analysis. We found
	that SSB interacts with the C-terminal positively charged region
	of RecO. Based on this result, we constructed some RecO mutants.
	The R127A mutant had considerably decreased binding affinity for
	SSB and could not anneal SSB-coated ssDNAs. Further, the mutant in
	the RecOR complex prevented the recovery of ssDNA-dependent ATPase
	activity of RecA from inhibition by SSB. These results indicated
	that the region surrounding Arg-127 is the binding site of SSB. We
	also performed NMR analysis using the C-terminal peptide of SSB and
	found that the acidic region of SSB is involved in the interaction
	with RecO, as seen in other protein-SSB interactions. Taken together
	with the findings of previous studies, we propose a model for SSB
	displacement from ssDNA where the acidic C-terminal region of SSB
	weakens the ssDNA binding affinity of SSB when the dynamics of the
	C-terminal region are suppressed by interactions with other proteins,
	including RecO.},
  doi = {10.1074/jbc.M110.164210},
  institution = {RIKEN Advanced Science Institute, 2-1, Hirosawa, Wako, Saitama 351-0198,
	Japan.},
  keywords = {Amino Acid Substitution; Bacterial Proteins, chemistry/genetics/metabolism;
	DNA, Bacterial, chemistry/genetics/metabolism; DNA, Single-Stranded,
	chemistry/genetics/metabolism; DNA-Binding Proteins, chemistry/genetics/metabolism;
	Mutation, Missense; Nuclear Magnetic Resonance, Biomolecular; Thermus
	thermophilus, chemistry/genetics/metabolism},
  language = {eng},
  medline-pst = {ppublish},
  pii = {M110.164210},
  url = {http://dx.doi.org/10.1074/jbc.M110.164210}
}

@ARTICLE{Itsko2011,
  author = {Mark Itsko and Roel M Schaaper},
  title = {The \textit{dgt} gene of \textit{Escherichia coli} facilitates thymine
	utilization in thymine-requiring strains.},
  journal = {Mol Microbiol},
  year = {2011},
  volume = {81},
  pages = {1221--1232},
  number = {5},
  month = {Sep},
  pmid = {21736641},
  abstract = {The Escherichia coli dGTP triphosphohydrolase (dGTPase) encoded by
	the dgt gene catalyses the hydrolysis of dGTP to deoxyguanosine and
	triphosphate. The recent discovery of a mutator effect associated
	with deletion of dgt indicated participation of the triphosphohydrolase
	in preventing mutagenesis. Here, we have investigated the possible
	involvement of dgt in facilitating thymine utilization through its
	ability to provide intracellular deoxyguanosine, which is readily
	converted by the DeoD phosphorylase to deoxyribose-1-phosphate, the
	critical intermediate that enables uptake and utilization of thymine.
	Indeed, we observed that the minimal amount of thymine required for
	growth of thymine-requiring (thyA) strains decreased with increased
	expression level of the dgt gene. As expected, this dgt-mediated
	effect was dependent on the DeoD purine nucleoside phosphorylase.
	We also observed that thyA strains experience growth difficulties
	upon nutritional shift-up and that the dgt gene facilitates adaptation
	to the new growth conditions. Blockage of the alternative yjjG (dUMP
	phosphatase) pathway for deoxyribose-1-phosphate generation greatly
	exacerbated the severity of thymine starvation in enriched media,
	and under these conditions the dgt pathway becomes crucial in protecting
	the cells against thymineless death. Overall, our results suggest
	that the dgt-dependent pathway for deoxyribose-1-phosphate generation
	may operate under various cell conditions to provide deoxyribosyl
	donors.},
  doi = {10.1111/j.1365-2958.2011.07756.x},
  institution = {Laboratory of Molecular Genetics, National Institute of Environmental
	Health Sciences, Research Triangle Park, NC 27709, USA.},
  keywords = {Deoxyguanine Nucleotides, metabolism; Deoxyguanosine, metabolism;
	Deoxyribose, genetics/metabolism; Escherichia coli Proteins, metabolism;
	Escherichia coli, genetics/metabolism; GTP Phosphohydrolases, genetics/metabolism;
	N-Glycosyl Hydrolases, metabolism; Purine-Nucleoside Phosphorylase,
	metabolism; Sequence Deletion; Thymine, metabolism},
  language = {eng},
  medline-pst = {ppublish},
  url = {http://dx.doi.org/10.1111/j.1365-2958.2011.07756.x}
}

@ARTICLE{Iwig2009,
  author = {Jeffrey S Iwig and Peter T Chivers},
  title = {{DNA} recognition and wrapping by \textit{Escherichia coli} {RcnR}.},
  journal = {J Mol Biol},
  year = {2009},
  volume = {393},
  pages = {514--526},
  number = {2},
  month = {Oct},
  pmid = {19703465},
  abstract = {Escherichia coli RcnR is a founding member of a recently discovered
	large and widespread structural family of bacterial transcription
	factors that are predicted to respond to a variety of environmental
	stresses. RcnR directly regulates transcription of the gene encoding
	the RcnA nickel and cobalt efflux protein by coordination of DNA-binding
	and metal-binding activities. A crystal structure of a Cu(I)-sensing
	homolog from Mycobacterium tuberculosis did not reveal how the novel
	all-alpha-helical fold of this protein family interacts with DNA
	because it lacks a well-characterized DNA-binding motif. In this
	study, we investigated the biophysical properties of the RcnR-DNA
	interaction using isothermal titration calorimetry and footprinting
	techniques. We found that an RcnR tetramer recognizes a TACT-G(6)-N-AGTA
	motif, of which there are two in the rcnA-rcnR intergenic region.
	G-tracts are found in many predicted binding sites of other RcnR/CsoR
	proteins, and here we show that they endow A-form DNA characteristics
	to the RcnR operator sites. Interestingly, RcnR also interacts nonspecifically
	with the approximately 50 base pairs flanking the core binding site,
	resulting in DNA wrapping and the introduction of a single negative
	supercoil into plasmid DNA. Comparisons with other RcnR/CsoR proteins
	reveal likely key differences in DNA binding among members of this
	family that result from variations in the number and sequence of
	operator sites.},
  doi = {10.1016/j.jmb.2009.08.038},
  institution = {Department of Biochemistry and Molecular Biophysics, Washington University
	School of Medicine, St. Louis, MO 63110, USA.},
  keywords = {Amino Acid Sequence; Bacterial Proteins, chemistry/genetics/metabolism;
	Binding Sites; Circular Dichroism; DNA Footprinting; DNA, metabolism;
	Electrophoretic Mobility Shift Assay; Molecular Sequence Data; Protein
	Binding; Repressor Proteins, chemistry/genetics/metabolism; Sequence
	Homology, Amino Acid},
  language = {eng},
  medline-pst = {ppublish},
  pii = {S0022-2836(09)01043-2},
  url = {http://dx.doi.org/10.1016/j.jmb.2009.08.038}
}

@ARTICLE{Iwig2008,
  author = {Jeffrey S Iwig and Sharon Leitch and Robert W Herbst and Michael
	J Maroney and Peter T Chivers},
  title = {{Ni(II)} and {Co(II)} sensing by \textit{Escherichia coli} {RcnR}.},
  journal = {J Am Chem Soc},
  year = {2008},
  volume = {130},
  pages = {7592--7606},
  number = {24},
  month = {Jun},
  pmid = {18505253},
  abstract = {Escherichia coli RcnR and Mycobacterium tuberculosis CsoR are the
	founding members of a recently identified, large family of bacterial
	metal-responsive DNA-binding proteins. RcnR controls the expression
	of the metal efflux protein RcnA only in response to Ni(II) and Co(II)
	ions. Here, the interaction of Ni(II) and Co(II) with wild-type and
	mutant RcnR proteins is examined to understand how these metals function
	as allosteric effectors. Both metals bind to RcnR with nanomolar
	affinity and stabilize the protein to denaturation. X-ray absorption
	and electron paramagnetic resonance spectroscopies reveal six-coordinate
	high-spin sites for each metal that contains a thiolate ligand. Experimental
	data support a tripartite N-terminal coordination motif (NH2-Xaa-NH-His)
	that is common for both metals. However, the Ni(II)- and Co(II)-RcnR
	complexes are shown to differ in the remaining coordination environment.
	Each metal coordinates a conserved Cys ligand but with distinct M-S
	distances. Co(II)-thiolate coordination has not been observed previously
	in Ni(II)-/Co(II)-responsive metalloregulators. The ability of RcnR
	to recruit ligands from the N-terminal region of the protein distinguishes
	it from CsoR, which uses a lower coordination geometry to bind Cu(I).
	These studies facilitate comparisons between Ni(II)-RcnR and NikR,
	the other Ni(II)-responsive transcriptional regulator in E. coli,
	to provide a better understanding how different nickel levels are
	sensed in E. coli. The characterization of the Ni(II)- and Co(II)-binding
	sites in RcnR, in combination with bioinformatics analysis of all
	RcnR/CsoR family members, identified a four amino acid fingerprint
	that likely defines ligand-binding specificity, leading to an emerging
	picture of the similarities and differences between different classes
	of RcnR/CsoR proteins.},
  doi = {10.1021/ja710067d},
  institution = {Washington University School of Medicine, Department of Biochemistry
	and Molecular Biophysics, Saint Louis, Missouri 63110, USA.},
  keywords = {Allosteric Regulation; Amino Acid Substitution; Bacterial Proteins,
	chemistry/genetics/metabolism; Binding Sites, genetics; Cations,
	Divalent, chemistry; Cobalt, chemistry/metabolism; Electron Spin
	Resonance Spectroscopy; Escherichia coli, genetics/metabolism; Nickel,
	chemistry/metabolism; Protein Denaturation; Repressor Proteins, chemistry/genetics/metabolism;
	Spectrophotometry, Ultraviolet},
  language = {eng},
  medline-pst = {ppublish},
  url = {http://dx.doi.org/10.1021/ja710067d}
}

@ARTICLE{Iwig2006,
  author = {Jeffrey S Iwig and Jessica L Rowe and Peter T Chivers},
  title = {Nickel homeostasis in \textit{Escherichia coli} - the \textit{rcnR}-\textit{rcnA}
	efflux pathway and its linkage to {NikR} function.},
  journal = {Mol Microbiol},
  year = {2006},
  volume = {62},
  pages = {252--262},
  number = {1},
  month = {Oct},
  pmid = {16956381},
  abstract = {The nickel physiology of Escherichia coli is dominated by its Ni-Fe
	hydrogenase isozymes, which are expressed under anaerobic growth
	conditions. Hydrogenase activity in E. coli requires the NikABCDE
	nickel transporter, which is transcriptionally repressed by NikR
	in the presence of excess nickel. Recently, a nickel and cobalt-efflux
	protein, RcnA, was identified in E. coli. This study examines the
	effect of RcnA on nickel homeostasis in E. coli. Under nickel-limiting
	conditions, deletion of rcnA increased NikR activity in vivo. Nickel
	and cobalt-dependent regulation of rcnA expression required the newly
	identified transcriptional repressor RcnR (formerly YohL). Deletion
	of rcnR results in constitutive rcnA expression and a corresponding
	decrease in NikR activity. Purified RcnR binds directly to the rcnA
	promoter DNA fragment and this interaction is inhibited by nickel
	and cobalt. Nickel accumulation is affected differently among deletion
	strains with impaired nickel homeostasis. Surprisingly, in low nickel
	growth conditions rcnA expression is required for nickel import via
	NikABCDE. The data support a model with two distinct pools of nickel
	ions in E. coli. NikR bridges these two pools by controlling the
	levels of the hydrogenase-associated pool based on the nickel levels
	in the second pool.},
  doi = {10.1111/j.1365-2958.2006.05369.x},
  institution = {Department of Biochemistry and Molecular Biophysics, Washington University
	School of Medicine, St Louis, MO 63110, USA.},
  keywords = {Amino Acid Sequence; Electrophoretic Mobility Shift Assay; Escherichia
	coli Proteins, genetics/metabolism; Escherichia coli, genetics/metabolism;
	Gene Expression Regulation, Bacterial, genetics; Homeostasis, physiology;
	Membrane Proteins, genetics/metabolism; Models, Biological; Molecular
	Sequence Data; Mutation, genetics; Nickel, metabolism; Promoter Regions,
	Genetic, genetics; Protein Binding; Repressor Proteins, genetics/metabolism;
	Sequence Homology, Amino Acid; Signal Transduction, genetics/physiology},
  language = {eng},
  medline-pst = {ppublish},
  pii = {MMI5369},
  url = {http://dx.doi.org/10.1111/j.1365-2958.2006.05369.x}
}

@ARTICLE{Iyer2002,
  author = {Ramkumar Iyer and Tina M Iverson and Alessio Accardi and Christopher
	Miller},
  title = {A biological role for prokaryotic {ClC} chloride channels.},
  journal = {Nature},
  year = {2002},
  volume = {419},
  pages = {715--718},
  number = {6908},
  month = {Oct},
  pmid = {12384697},
  abstract = {An unexpected finding emerging from large-scale genome analyses is
	that prokaryotes express ion channels belonging to molecular families
	long studied in neurons. Bacteria and archaea are now known to carry
	genes for potassium channels of the voltage-gated, inward rectifier
	and calcium-activated classes, ClC-type chloride channels, an ionotropic
	glutamate receptor and a sodium channel. For two potassium channels
	and a chloride channel, these homologues have provided a means to
	direct structure determination. And yet the purposes of these ion
	channels in bacteria are unknown. Strong conservation of functionally
	important sequences from bacteria to vertebrates, and of structure
	itself, suggests that prokaryotes use ion channels in roles more
	adaptive than providing high-quality protein to structural biologists.
	Here we show that Escherichia coli uses chloride channels of the
	widespread ClC family in the extreme acid resistance response. We
	propose that the channels function as an electrical shunt for an
	outwardly directed virtual proton pump that is linked to amino acid
	decarboxylation.},
  doi = {10.1038/nature01000},
  institution = {Department of Biochemistry, Howard Hughes Medical Institute, Brandeis
	University, Waltham, Massachusetts 02454, USA.},
  keywords = {Acids, metabolism/pharmacology; Arginine, metabolism; Chloride Channels,
	genetics/metabolism; Chlorides, metabolism; Escherichia coli Proteins,
	genetics/metabolism; Escherichia coli, drug effects/genetics/growth
	/&/ development/metabolism; Gene Deletion; Genes, Bacterial, genetics;
	Glutamic Acid, metabolism; Hydrogen-Ion Concentration; Ion Transport;
	Liposomes, metabolism; Phenotype; Proton Pumps, genetics/metabolism},
  language = {eng},
  medline-pst = {ppublish},
  pii = {nature01000},
  url = {http://dx.doi.org/10.1038/nature01000}
}

@INCOLLECTION{Jacoby2009,
  author = {Jacoby, George A.},
  title = {History of Drug-Resistant Microbes},
  booktitle = {Antimicrobial Drug Resistance},
  publisher = {Humana Press},
  year = {2009},
  editor = {Mayers, Douglas L. and Georgiev, Vassil St.},
  series = {Infectious Disease},
  pages = {3-7},
  abstract = {Resistance to antimicrobial agents has been recognized since the dawn
	of the antibiotic era. Paul Ehrlich, the father of modern chemotherapy,
	observed that, during treatment of trypanosome infections, organisms
	sometimes emerged that were resistant to the agent being used. Resistance
	was specifi c in the sense that a fuchsin dye-resistant strain was
	still susceptible to an arsenic compound, while a strain resistant
	to the arsenic compound retained sensitivity to the dye. He showed
	that resistance, once acquired, was stably inherited and in 1908
	proposed that resistance was due to reduced avidity of the chemoreceptors
	so that they are no longer able to take up the drug (1). Substitute
	target for chemoreceptor and one of the major mechanisms for antimicrobial
	resistance was revealed as was its specifi city for particular compounds.
	Drug inactivation was discovered early as well. In 1919 Neuschlosz
	reported that Paramecium caudatum resistant to quinine and to certain
	dyes acquired the ability to destroy the toxic agents (2).},
  affiliation = {Lahey Clinic, Burlington, MA USA},
  doi = {10.1007/978-1-59745-180-2\_1},
  isbn = {978-1-59745-180-2},
  keyword = {Medicine},
  url = {http://dx.doi.org/10.1007/978-1-59745-180-2\_1}
}

@ARTICLE{Kahramanoglou2006,
  author = {Christina Kahramanoglou and Christine L Webster and Mohamed Samir
	El-Robh and Tamara A Belyaeva and Stephen J W Busby},
  title = {Mutational analysis of the \textit{Escherichia coli} \textit{melR}
	gene suggests a two-state concerted model to explain transcriptional
	activation and repression in the melibiose operon.},
  journal = {J Bacteriol},
  year = {2006},
  volume = {188},
  pages = {3199--3207},
  number = {9},
  month = {May},
  pmid = {16621812},
  abstract = {Transcription of the Escherichia coli melAB operon is regulated by
	the MelR protein, an AraC family member whose activity is modulated
	by the binding of melibiose. In the absence of melibiose, MelR is
	unable to activate the melAB promoter but autoregulates its own expression
	by repressing the melR promoter. Melibiose triggers MelR-dependent
	activation of the melAB promoter and relieves MelR-dependent repression
	of the melR promoter. Twenty-nine single amino acid substitutions
	in MelR that result in partial melibiose-independent activation of
	the melAB promoter have been identified. Combinations of different
	substitutions result in almost complete melibiose-independent activation
	of the melAB promoter. MelR carrying each of the single substitutions
	is less able to repress the melR promoter, while MelR carrying some
	combinations of substitutions is completely unable to repress the
	melR promoter. These results argue that different conformational
	states of MelR are responsible for activation of the melAB promoter
	and repression of the melR promoter. Supporting evidence for this
	is provided by the isolation of substitutions in MelR that block
	melibiose-dependent activation of the melAB promoter while not changing
	melibiose-independent repression of the melR promoter. Additional
	experiments with a bacterial two-hybrid system suggest that interactions
	between MelR subunits differ according to the two conformational
	states.},
  doi = {10.1128/JB.188.9.3199-3207.2006},
  institution = {School of Biosciences, University of Birmingham, Edgbaston, Birmingham
	B15 2TT, United Kingdom.},
  keywords = {DNA Mutational Analysis; DNA-Binding Proteins, genetics; Down-Regulation;
	Escherichia coli Proteins, genetics; Escherichia coli, genetics;
	Melibiose, genetics/metabolism; Operon; Promoter Regions, Genetic,
	physiology; Trans-Activators, genetics; Transcriptional Activation},
  language = {eng},
  medline-pst = {ppublish},
  pii = {188/9/3199},
  url = {http://dx.doi.org/10.1128/JB.188.9.3199-3207.2006}
}

@ARTICLE{Kantake2002,
  author = {Noriko Kantake and Murty V V M Madiraju and Tomohiko Sugiyama and
	Stephen C Kowalczykowski},
  title = {\textit{Escherichia coli} {RecO} protein anneals ss{DNA} complexed
	with its cognate ss{DNA}-binding protein: A common step in genetic
	recombination.},
  journal = {Proc Natl Acad Sci U S A},
  year = {2002},
  volume = {99},
  pages = {15327--15332},
  number = {24},
  month = {Nov},
  pmid = {12438681},
  abstract = {We present biochemical evidence for the functional similarity of Escherichia
	coli RecO protein and bacteriophage T4 UvsY protein to eukaryotic
	Rad52 protein. Although Rad52 protein is conserved in eukaryotes,
	no sequence homologue has been found in prokaryotes or archeabacteria.
	Rad52 protein has two unique activities: facilitation of replication
	protein-A (RPA) displacement by Rad51 protein and annealing of RPA-single-stranded
	DNA (ssDNA) complexes. Both activities require species-specific interaction
	between Rad52 protein and RPA. Both RecO and UvsY proteins also possess
	the former property with regard to their cognate ssDNA-binding protein.
	Here, we report that RecO protein anneals ssDNA that is complexed
	with only its cognate ssDNA-binding protein, suggesting the involvement
	of species-specific interactions. Optimal activity for RecO protein
	occurs after formation of a 1:1 complex with SSB protein. RecR protein,
	which is known to stimulate RecO protein to facilitate SSB protein
	displacement by RecA protein, inhibits annealing by RecO protein,
	suggesting that RecR protein may regulate the choice between the
	DNA strand invasion versus annealing pathways. In addition, we show
	that UvsY protein anneals ssDNA; furthermore, ssDNA, which is complexed
	only with its cognate ssDNA-binding protein, is annealed in the presence
	of UvsY protein. These results indicate that RecO and possibly UvsY
	proteins are functional counterparts of Rad52 protein. Based on the
	conservation of these functions, we propose a modified double-strand
	break repair model that includes DNA annealing as an important intermediate
	step.},
  doi = {10.1073/pnas.252633399},
  institution = {Sections of Microbiology and Molecular and Cellular Biology, Genetics
	Graduate Group, University of California, Davis 95616, USA.},
  keywords = {Amino Acid Sequence; Bacteriophage T4, metabolism; DNA Damage; DNA,
	Bacterial, metabolism; DNA, Single-Stranded, metabolism; DNA-Binding
	Proteins, metabolism; Escherichia coli Proteins, metabolism; Escherichia
	coli, genetics/metabolism; Evolution, Molecular; Membrane Proteins,
	metabolism; Models, Genetic; Molecular Sequence Data; Protein Binding;
	Rad51 Recombinase; Rad52 DNA Repair and Recombination Protein; Recombination,
	Genetic; Replication Protein A; Saccharomyces cerevisiae Proteins,
	metabolism; Saccharomyces cerevisiae, genetics/metabolism; Sequence
	Alignment; Sequence Homology, Amino Acid; Species Specificity; Viral
	Proteins, metabolism},
  language = {eng},
  medline-pst = {ppublish},
  pii = {252633399},
  url = {http://dx.doi.org/10.1073/pnas.252633399}
}

@ARTICLE{Kato1988,
  author = {J. Kato and Y. Nishimura and M. Yamada and H. Suzuki and Y. Hirota},
  title = {Gene organization in the region containing a new gene involved in
	chromosome partition in \textit{Escherichia coli}.},
  journal = {J Bacteriol},
  year = {1988},
  volume = {170},
  pages = {3967--3977},
  number = {9},
  month = {Sep},
  pmid = {2842295},
  abstract = {A new mutation, parC, causing abnormal chromosome segregation was
	identified in two thermosensitive mutants of Escherichia coli. The
	thermosensitive growth of the mutants was corrected by pLC4-14 in
	the Clarke-Carbon collection. This plasmid carries a putative gene
	which can suppress the cell division defect due to ftsI (pbpB) and
	has hence been termed sufI (sui). The nearness of parC to metC was
	confirmed, and cotransduction frequency of parC was 59\% with metC
	and 20\% with glc. The parC-sufI region was analyzed by subcloning
	the chromosome region of pLC4-14. The parC and the sufI gene products
	were electrophoretically identified as proteins of 75 and 55 kilodaltons
	(kDa), respectively. The allelism of parC+ on pLC4-14 to parC1215
	was confirmed by cloning parC1215. The sufI gene appeared to be dispensable
	for cell viability, and overproduction of its product caused suppression
	of ftsI. An essential gene coding for a 25-kDa protein was found
	between the parC and the sufI gene. These three genes were transcribed
	in the same direction and may be organized into an operon, with parC
	to the proximal side and with internal promoters at least for the
	distal genes. The localization of the gene products was examined
	in maxicells. The sufI protein was synthesized as a precursor which
	could be chased into a mature form. The major part of the mature
	form was found in the soluble fraction. The 25-kDa protein was found
	almost exclusively in the membrane fraction. The parC protein was
	associated with the membrane fraction in the presence of Mg2+ but
	found in the soluble fraction when Mg2+ was sequestered with EDTA.},
  institution = {Department of Biology, Faculty of Science, University of Tokyo, Japan.},
  keywords = {Bacterial Proteins, analysis/genetics; Chromosome Mapping; Chromosomes,
	Bacterial, ultrastructure; Cloning, Molecular; DNA Restriction Enzymes;
	Escherichia coli, genetics/growth /&/ development/ultrastructure;
	Genes, Bacterial; Hot Temperature; Mutation; Operon; Plasmids; Promoter
	Regions, Genetic},
  language = {eng},
  medline-pst = {ppublish}
}

@ARTICLE{Kawecki2012,
  author = {Tadeusz J Kawecki and Richard E Lenski and Dieter Ebert and Brian
	Hollis and Isabelle Olivieri and Michael C Whitlock},
  title = {Experimental evolution.},
  journal = {Trends Ecol Evol},
  year = {2012},
  volume = {27},
  pages = {547--560},
  number = {10},
  month = {Oct},
  pmid = {22819306},
  abstract = {Experimental evolution is the study of evolutionary processes occurring
	in experimental populations in response to conditions imposed by
	the experimenter. This research approach is increasingly used to
	study adaptation, estimate evolutionary parameters, and test diverse
	evolutionary hypotheses. Long applied in vaccine development, experimental
	evolution also finds new applications in biotechnology. Recent technological
	developments provide a path towards detailed understanding of the
	genomic and molecular basis of experimental evolutionary change,
	while new findings raise new questions that can be addressed with
	this approach. However, experimental evolution has important limitations,
	and the interpretation of results is subject to caveats resulting
	from small population sizes, limited timescales, the simplified nature
	of laboratory environments, and, in some cases, the potential to
	misinterpret the selective forces and other processes at work.},
  doi = {10.1016/j.tree.2012.06.001},
  institution = {Department of Ecology and Evolution, University of Lausanne, CH 1015
	Lausanne, Switzerland. tadeusz.kawecki@unil.ch},
  keywords = {Adaptation, Physiological; Animals; Biological Evolution; Evolution,
	Molecular; Humans; Models, Biological},
  language = {eng},
  medline-pst = {ppublish},
  pii = {S0169-5347(12)00142-5},
  url = {http://dx.doi.org/10.1016/j.tree.2012.06.001}
}

@ARTICLE{Kelley2010,
  author = {David R Kelley and Michael C Schatz and Steven L Salzberg},
  title = {Quake: quality-aware detection and correction of sequencing errors.},
  journal = {Genome Biol},
  year = {2010},
  volume = {11},
  pages = {R116},
  number = {11},
  pmid = {21114842},
  abstract = {We introduce Quake, a program to detect and correct errors in DNA
	sequencing reads. Using a maximum likelihood approach incorporating
	quality values and nucleotide specific miscall rates, Quake achieves
	the highest accuracy on realistically simulated reads. We further
	demonstrate substantial improvements in de novo assembly and SNP
	detection after using Quake. Quake can be used for any size project,
	including more than one billion human reads, and is freely available
	as open source software from http://www.cbcb.umd.edu/software/quake.},
  doi = {10.1186/gb-2010-11-11-r116},
  institution = {Center for Bioinformatics and Computational Biology, Institute for
	Advanced Computer Studies, and Department of Computer Science, University
	of Maryland, College Park, MD 20742, USA. dakelley@umiacs.umd.edu},
  keywords = {Algorithms; Computational Biology, methods; DNA, Bacterial, genetics;
	Escherichia coli, genetics; Genome, Human; Humans; Likelihood Functions;
	Models, Biological; Polymorphism, Single Nucleotide; Sequence Alignment;
	Sequence Analysis, DNA, methods; Software},
  language = {eng},
  medline-pst = {ppublish},
  pii = {gb-2010-11-11-r116},
  url = {http://dx.doi.org/10.1186/gb-2010-11-11-r116}
}

@ARTICLE{Keseler2011,
  author = {Ingrid M Keseler and Julio Collado-Vides and Alberto Santos-Zavaleta
	and Martin Peralta-Gil and Socorro Gama-Castro and Luis Muñiz-Rascado
	and César Bonavides-Martinez and Suzanne Paley and Markus Krummenacker
	and Tomer Altman and Pallavi Kaipa and Aaron Spaulding and John Pacheco
	and Mario Latendresse and Carol Fulcher and Malabika Sarker and Alexander
	G Shearer and Amanda Mackie and Ian Paulsen and Robert P Gunsalus
	and Peter D Karp},
  title = {{EcoCyc}: a comprehensive database of \textit{Escherichia coli} biology.},
  journal = {Nucleic Acids Res},
  year = {2011},
  volume = {39},
  pages = {D583--D590},
  number = {Database issue},
  month = {Jan},
  pmid = {21097882},
  abstract = {EcoCyc (http://EcoCyc.org) is a comprehensive model organism database
	for Escherichia coli K-12 MG1655. From the scientific literature,
	EcoCyc captures the functions of individual E. coli gene products;
	their regulation at the transcriptional, post-transcriptional and
	protein level; and their organization into operons, complexes and
	pathways. EcoCyc users can search and browse the information in multiple
	ways. Recent improvements to the EcoCyc Web interface include combined
	gene/protein pages and a Regulation Summary Diagram displaying a
	graphical overview of all known regulatory inputs to gene expression
	and protein activity. The graphical representation of signal transduction
	pathways has been updated, and the cellular and regulatory overviews
	were enhanced with new functionality. A specialized undergraduate
	teaching resource using EcoCyc is being developed.},
  doi = {10.1093/nar/gkq1143},
  institution = {SRI International, 333 Ravenswood Ave., Menlo Park, CA 94025, USA.
	keseler@ai.sri.com},
  keywords = {Binding Sites; Databases, Genetic; Escherichia coli K12, genetics/metabolism/physiology;
	Escherichia coli Proteins, chemistry/metabolism; Gene Expression
	Regulation, Bacterial; Signal Transduction; Software; Transcription
	Factors, metabolism; Transcription, Genetic; User-Computer Interface},
  language = {eng},
  medline-pst = {ppublish},
  pii = {gkq1143},
  url = {http://dx.doi.org/10.1093/nar/gkq1143}
}

@ARTICLE{Khil2002,
  author = {Pavel P Khil and R. Daniel Camerini-Otero},
  title = {Over 1000 genes are involved in the {DNA} damage response of \textit{Escherichia
	coli}.},
  journal = {Mol Microbiol},
  year = {2002},
  volume = {44},
  pages = {89--105},
  number = {1},
  month = {Apr},
  pmid = {11967071},
  abstract = {Changes in gene expression after treatment of Escherichia coli cultures
	with mitomycin C were assessed using gene array technology. Unexpectedly,
	a large number of genes (nearly 30\% of all genes) displayed significant
	changes in their expression level. Analysis and classification of
	expression profiles of the corresponding genes allowed us to assign
	this large number of genes into one or two dozen small clusters of
	genes with similar expression profiles. This assignment allowed us
	to describe systematically the changes in the level of gene expression
	in response to DNA damage. Among the damage-induced genes, more than
	100 are novel. From those genes involved in DNA metabolism that have
	not previously been shown to be induced by DNA damage, the mutS gene
	involved in mismatch repair is especially noteworthy. In addition
	to the SOS response, we observed the induction of other stress response
	pathways, such as those of oxidative stress and osmotic protection.
	Among the genes that are downregulated in response to DNA damage
	are numerous protein biosynthesis genes. Analysis of the gene expression
	data highlighted the essential involvement of sigma(s)-regulated
	genes and the general stress response network in the response to
	DNA damage.},
  institution = {Genetics and Biochemistry Branch, NIDDK, National Institutes of Health,
	10 Center Drive, Bethesda, MD 20892, USA.},
  keywords = {Bacterial Proteins, genetics; Chromosome Mapping; Cluster Analysis;
	DNA Damage, genetics; Escherichia coli, drug effects/genetics; Gene
	Expression Regulation, Bacterial; Genes, Bacterial; Mitomycin, pharmacology;
	Oligonucleotide Array Sequence Analysis},
  language = {eng},
  medline-pst = {ppublish},
  pii = {2878}
}

@ARTICLE{Koboldt2012,
  author = {Daniel C Koboldt and Qunyuan Zhang and David E Larson and Dong Shen
	and Michael D McLellan and Ling Lin and Christopher A Miller and
	Elaine R Mardis and Li Ding and Richard K Wilson},
  title = {{VarScan} 2: somatic mutation and copy number alteration discovery
	in cancer by exome sequencing.},
  journal = {Genome Res},
  year = {2012},
  volume = {22},
  pages = {568--576},
  number = {3},
  month = {Mar},
  pmid = {22300766},
  abstract = {Cancer is a disease driven by genetic variation and mutation. Exome
	sequencing can be utilized for discovering these variants and mutations
	across hundreds of tumors. Here we present an analysis tool, VarScan
	2, for the detection of somatic mutations and copy number alterations
	(CNAs) in exome data from tumor-normal pairs. Unlike most current
	approaches, our algorithm reads data from both samples simultaneously;
	a heuristic and statistical algorithm detects sequence variants and
	classifies them by somatic status (germline, somatic, or LOH); while
	a comparison of normalized read depth delineates relative copy number
	changes. We apply these methods to the analysis of exome sequence
	data from 151 high-grade ovarian tumors characterized as part of
	the Cancer Genome Atlas (TCGA). We validated some 7790 somatic coding
	mutations, achieving 93\% sensitivity and 85\% precision for single
	nucleotide variant (SNV) detection. Exome-based CNA analysis identified
	29 large-scale alterations and 619 focal events per tumor on average.
	As in our previous analysis of these data, we observed frequent amplification
	of oncogenes (e.g., CCNE1, MYC) and deletion of tumor suppressors
	(NF1, PTEN, and CDKN2A). We searched for additional recurrent focal
	CNAs using the correlation matrix diagonal segmentation (CMDS) algorithm,
	which identified 424 significant events affecting 582 genes. Taken
	together, our results demonstrate the robust performance of VarScan
	2 for somatic mutation and CNA detection and shed new light on the
	landscape of genetic alterations in ovarian cancer.},
  doi = {10.1101/gr.129684.111},
  institution = {The Genome Institute, Washington University, St. Louis, MO 63108,
	USA.},
  keywords = {Algorithms; Computational Biology; DNA Copy Number Variations; Exome;
	Female; Genomics, methods; Genotype; Germ-Line Mutation; Humans;
	Internet; Mutation; Neoplasms, genetics; Ovarian Neoplasms, genetics;
	Polymorphism, Single Nucleotide; Reproducibility of Results; Sensitivity
	and Specificity; Software},
  language = {eng},
  medline-pst = {ppublish},
  pii = {gr.129684.111},
  url = {http://dx.doi.org/10.1101/gr.129684.111}
}

@ARTICLE{Koch2007,
  author = {Doreen Koch and Dietrich H Nies and Gregor Grass},
  title = {The {RcnRA} ({YohLM}) system of \textit{Escherichia coli}: a connection
	between nickel, cobalt and iron homeostasis.},
  journal = {Biometals},
  year = {2007},
  volume = {20},
  pages = {759--771},
  number = {5},
  month = {Oct},
  pmid = {17120142},
  abstract = {The transporter RcnA has previously been implicated in Ni(II) and
	Co(II) detoxification in E. coli probably through efflux. Here we
	demonstrate that the divergently described rcnA and rcnR gene products
	constitute a link between nickel, cobalt and iron homeostasis. Deletion
	of the rcnA gene resulted in increased cellular nickel, cobalt and
	iron concentrations. Expression of rcnA was induced by Ni(II) or
	Co(II). Overproduction of rcnR inhibited induction of rcnA by metal
	cations but RcnR did not bind to the rcnA promoter in vitro. When
	rcnR or fur, the gene of the global repressor of iron homeostasis,
	was deleted, expression of rcnA was also induced by iron. The promoter
	region of rcnA was positive in a Fur titration (FURTA) in vivo assay
	indicative of Fur binding. Thus, rcnA is part of the Fur regulon
	of E. coli. The implications of a connection between the homoeostasis
	of closely related transition metals are discussed.},
  doi = {10.1007/s10534-006-9039-6},
  institution = {Molecular Microbiology, Martin-Luther-University Halle-Wittenberg,
	Kurt-Mothes-Str. 3, 06099, Halle/Saale, Germany.},
  keywords = {Bacterial Proteins, physiology; Cobalt, metabolism/physiology; Escherichia
	coli Proteins, biosynthesis/genetics/physiology; Escherichia coli,
	genetics/metabolism; Gene Expression Regulation, Bacterial, physiology;
	Homeostasis, physiology; Iron, metabolism/physiology; Membrane Proteins,
	biosynthesis/genetics/physiology; Nickel, metabolism/physiology;
	Regulon, physiology; Repressor Proteins, physiology},
  language = {eng},
  medline-pst = {ppublish},
  url = {http://dx.doi.org/10.1007/s10534-006-9039-6}
}

@ARTICLE{Kolodner1985,
  author = {Kolodner, R and Fishel, R A and Howard, M},
  title = {Genetic recombination of bacterial plasmid {DNA}: effect of {RecF}
	pathway mutations on plasmid recombination in \textit{Escherichia
	coli}.},
  journal = {Journal of Bacteriology},
  year = {1985},
  volume = {163},
  pages = {1060--1066},
  number = {3},
  month = sep,
  abstract = {Tn5 insertion mutations in the recN gene, and in what appears to be
	a new RecF pathway gene designated recO and mapping at approximately
	55.4 min on the standard genetic map, were isolated by screening
	Tn5 insertion mutations that cotransduced with tyrA. The recO1504::Tn5
	mutation decreased the frequency of recombination during Hfr-mediated
	crosses and increased the susceptibility to killing by UV irradiation
	and mitomycin C when present in a recB recC sbcB background, but
	only increased the sensitivity to killing by UV irradiation when
	present in an otherwise Rec+ background. The effects of these and
	other RecF pathway mutations on plasmid recombination were tested.
	Mutations in the recJ, recO, and ssb genes, when present in otherwise
	Rec+ E. coli strains, decreased the frequency of plasmid recombination,
	whereas the lexA3, recAo281, recN, and ruv mutations had no effect
	on plasmid recombination. Tn5 insertion mutations in the lexA gene
	increased the frequency of plasmid recombination. These data indicate
	that plasmid recombination events in wild-type Escherichia coli strains
	are catalyzed by a recombination pathway that is related to the RecF
	recombination pathway and that some component of this pathway besides
	the recA gene product is regulated by the lexA gene product.},
  url = {http://jb.asm.org/content/163/3/1060.abstract}
}

@ARTICLE{Krzywinski2009,
  author = {Martin Krzywinski and Jacqueline Schein and Inanç Birol and Joseph
	Connors and Randy Gascoyne and Doug Horsman and Steven J Jones and
	Marco A Marra},
  title = {Circos: an information aesthetic for comparative genomics.},
  journal = {Genome Res},
  year = {2009},
  volume = {19},
  pages = {1639--1645},
  number = {9},
  month = {Sep},
  pmid = {19541911},
  abstract = {We created a visualization tool called Circos to facilitate the identification
	and analysis of similarities and differences arising from comparisons
	of genomes. Our tool is effective in displaying variation in genome
	structure and, generally, any other kind of positional relationships
	between genomic intervals. Such data are routinely produced by sequence
	alignments, hybridization arrays, genome mapping, and genotyping
	studies. Circos uses a circular ideogram layout to facilitate the
	display of relationships between pairs of positions by the use of
	ribbons, which encode the position, size, and orientation of related
	genomic elements. Circos is capable of displaying data as scatter,
	line, and histogram plots, heat maps, tiles, connectors, and text.
	Bitmap or vector images can be created from GFF-style data inputs
	and hierarchical configuration files, which can be easily generated
	by automated tools, making Circos suitable for rapid deployment in
	data analysis and reporting pipelines.},
  doi = {10.1101/gr.092759.109},
  institution = {Canada's Michael Smith Genome Sciences Center, Vancouver, British
	Columbia V5Z 4S6, Canada. martink@bcgsc.ca},
  keywords = {Animals; Chromosome Mapping; Chromosomes, Artificial, Bacterial; Chromosomes,
	Human, Pair 17, genetics; Chromosomes, Human, Pair 6, genetics; Contig
	Mapping; Dogs; Gene Dosage, genetics; Genome, genetics; Genomics;
	Humans; Lymphoma, Follicular, genetics; Software},
  language = {eng},
  medline-pst = {ppublish},
  pii = {gr.092759.109},
  url = {http://dx.doi.org/10.1101/gr.092759.109}
}

@ARTICLE{Kuznetsova2006,
  author = {Ekaterina Kuznetsova and Michael Proudfoot and Claudio F Gonzalez
	and Greg Brown and Marina V Omelchenko and Ivan Borozan and Liran
	Carmel and Yuri I Wolf and Hirotada Mori and Alexei V Savchenko and
	Cheryl H Arrowsmith and Eugene V Koonin and Aled M Edwards and Alexander
	F Yakunin},
  title = {Genome-wide analysis of substrate specificities of the \textit{Escherichia
	coli} haloacid dehalogenase-like phosphatase family.},
  journal = {J Biol Chem},
  year = {2006},
  volume = {281},
  pages = {36149--36161},
  number = {47},
  month = {Nov},
  pmid = {16990279},
  abstract = {Haloacid dehalogenase (HAD)-like hydrolases are a vast superfamily
	of largely uncharacterized enzymes, with a few members shown to possess
	phosphatase, beta-phosphoglucomutase, phosphonatase, and dehalogenase
	activities. Using a representative set of 80 phosphorylated substrates,
	we characterized the substrate specificities of 23 soluble HADs encoded
	in the Escherichia coli genome. We identified small molecule phosphatase
	activity in 21 HADs and beta-phosphoglucomutase activity in one protein.
	The E. coli HAD phosphatases show high catalytic efficiency and affinity
	to a wide range of phosphorylated metabolites that are intermediates
	of various metabolic reactions. Rather than following the classical
	"one enzyme-one substrate" model, most of the E. coli HADs show remarkably
	broad and overlapping substrate spectra. At least 12 reactions catalyzed
	by HADs currently have no EC numbers assigned in Enzyme Nomenclature.
	Surprisingly, most HADs hydrolyzed small phosphodonors (acetyl phosphate,
	carbamoyl phosphate, and phosphoramidate), which also serve as substrates
	for autophosphorylation of the receiver domains of the two-component
	signal transduction systems. The physiological relevance of the phosphatase
	activity with the preferred substrate was validated in vivo for one
	of the HADs, YniC. Many of the secondary activities of HADs might
	have no immediate physiological function but could comprise a reservoir
	for evolution of novel phosphatases.},
  doi = {10.1074/jbc.M605449200},
  institution = {Banting and Best Department of Medical Research, University of Toronto,
	Toronto, Ontario, Canada.},
  keywords = {Catalysis; Cloning, Molecular; Cluster Analysis; Computational Biology;
	Escherichia coli, genetics; Evolution, Molecular; Genome, Bacterial;
	Glucose, chemistry; Hydrolysis; Kinetics; Multigene Family; Phosphoric
	Monoester Hydrolases, chemistry/genetics; Phosphorylation; Signal
	Transduction; Substrate Specificity},
  language = {eng},
  medline-pst = {ppublish},
  pii = {M605449200},
  url = {http://dx.doi.org/10.1074/jbc.M605449200}
}

@ARTICLE{LeClerc1996,
  author = {J. E. LeClerc and B. Li and W. L. Payne and T. A. Cebula},
  title = {High mutation frequencies among \textit{Escherichia coli} and Salmonella
	pathogens.},
  journal = {Science},
  year = {1996},
  volume = {274},
  pages = {1208--1211},
  number = {5290},
  month = {Nov},
  pmid = {8895473},
  abstract = {Here it is reported that the incidence of mutators among isolates
	of pathogenic Escherichia coli and Salmonella enterica is high (over
	1 percent). These findings counter the theory, founded on studies
	with laboratory-attenuated strains, that suggests mutators are rare
	among bacterial populations. Defects in methyl-directed mismatch
	repair underlie all mutator phenotypes described here. Of nine independently
	derived hypermutable strains, seven contained a defective mutS allele.
	Because these mutant alleles increase the mutation rate and enhance
	recombination among diverse species, these studies may help explain
	both the rapid emergence of antibiotic resistance and the penetrance
	of virulence genes within the prokaryotic community.},
  institution = {Molecular Biology Branch, Center for Food Safety and Applied Nutrition
	(HFS-235), Food and Drug Administration, Washington, DC 20204, USA.
	tac@vax8.cfsan.fda.gov},
  keywords = {Adenosine Triphosphatases; Bacterial Proteins, genetics; Biological
	Evolution; Cloning, Molecular; DNA Repair, genetics; DNA-Binding
	Proteins; Disease Outbreaks; Drug Resistance, Microbial, genetics;
	Escherichia coli Infections, epidemiology/microbiology; Escherichia
	coli O157, genetics/pathogenicity; Escherichia coli Proteins; Escherichia
	coli, genetics/pathogenicity; Food Microbiology; Genetic Complementation
	Test; Humans; Molecular Sequence Data; MutS DNA Mismatch-Binding
	Protein; Mutation; Phenotype; Polymerase Chain Reaction; Recombination,
	Genetic; Salmonella Food Poisoning, epidemiology/microbiology; Salmonella,
	genetics/pathogenicity; Selection, Genetic; Sequence Deletion; Sigma
	Factor, genetics; Virulence, genetics},
  language = {eng},
  medline-pst = {ppublish}
}

@ARTICLE{Lederberg2004,
  author = {Joshua Lederberg},
  title = {\textit{E. coli} {K}12},
  journal = {Microbiol. Today},
  year = {2004},
  volume = {31},
  pages = {116},
  url = {http://www.sgm.ac.uk/pubs/micro_today/pdf/080402.pdf}
}

@ARTICLE{Lenski1985,
  author = {Lenski, R. E. and Levin, B. R.},
  title = {Constraints On the Coevolution of Bacteria and Virulent Phage - A
	Model, Some Experiments, and Predictions For Natural Communities},
  journal = {American Naturalist},
  year = {1985},
  volume = {125},
  pages = {585--602},
  number = {4},
  af = {LENSKI, REEOLEOLLEVIN, BR},
  doi = {10.1086/284364},
  ga = {AEY68},
  j9 = {AM NAT},
  ji = {Am. Nat.},
  la = {English},
  nr = {42},
  pa = {5720 S WOODLAWN AVE, CHICAGO, IL 60637},
  pg = {18},
  pi = {CHICAGO},
  publisher = {Univ Chicago Press},
  rp = {LENSKI, RE (reprint author), UNIV MASSACHUSETTS,DEPT ZOOL,AMHERST,MA
	01003, USA.},
  sc = {Environmental Sciences & Ecology; Evolutionary Biology},
  sn = {0003-0147},
  tc = {176},
  ut = {WOS:A1985AEY6800008},
  wc = {Ecology; Evolutionary Biology},
  z9 = {177}
}

@ARTICLE{Li2009b,
  author = {Heng Li and Richard Durbin},
  title = {Fast and accurate short read alignment with {Burrows-Wheeler} transform.},
  journal = {Bioinformatics},
  year = {2009},
  volume = {25},
  pages = {1754--1760},
  number = {14},
  month = {Jul},
  pmid = {19451168},
  abstract = {The enormous amount of short reads generated by the new DNA sequencing
	technologies call for the development of fast and accurate read alignment
	programs. A first generation of hash table-based methods has been
	developed, including MAQ, which is accurate, feature rich and fast
	enough to align short reads from a single individual. However, MAQ
	does not support gapped alignment for single-end reads, which makes
	it unsuitable for alignment of longer reads where indels may occur
	frequently. The speed of MAQ is also a concern when the alignment
	is scaled up to the resequencing of hundreds of individuals.We implemented
	Burrows-Wheeler Alignment tool (BWA), a new read alignment package
	that is based on backward search with Burrows-Wheeler Transform (BWT),
	to efficiently align short sequencing reads against a large reference
	sequence such as the human genome, allowing mismatches and gaps.
	BWA supports both base space reads, e.g. from Illumina sequencing
	machines, and color space reads from AB SOLiD machines. Evaluations
	on both simulated and real data suggest that BWA is approximately
	10-20x faster than MAQ, while achieving similar accuracy. In addition,
	BWA outputs alignment in the new standard SAM (Sequence Alignment/Map)
	format. Variant calling and other downstream analyses after the alignment
	can be achieved with the open source SAMtools software package.http://maq.sourceforge.net.},
  doi = {10.1093/bioinformatics/btp324},
  institution = {Wellcome Trust Sanger Institute, Wellcome Trust Genome Campus, Cambridge,
	CB10 1SA, UK.},
  keywords = {Algorithms; Genomics, methods; Sequence Alignment, methods; Sequence
	Analysis, DNA, methods; Software},
  language = {eng},
  medline-pst = {ppublish},
  pii = {btp324},
  url = {http://dx.doi.org/10.1093/bioinformatics/btp324}
}

@ARTICLE{Li2009,
  author = {Li, Heng and Handsaker, Bob and Wysoker, Alec and Fennell, Tim and
	Ruan, Jue and Homer, Nils and Marth, Gabor and Abecasis, Goncalo
	and Durbin, Richard and Subgroup, 1000 Genome Project Data Processing},
  title = {The {Sequence} {Alignment/Map} format and {SAMtools}},
  journal = {Bioinformatics},
  year = {2009},
  volume = {25},
  pages = {2078--2079},
  number = {16},
  month = aug,
  abstract = {Summary: The Sequence Alignment/Map (SAM) format is a generic alignment
	format for storing read alignments against reference sequences, supporting
	short and long reads (up to 128 Mbp) produced by different sequencing
	platforms. It is flexible in style, compact in size, efficient in
	random access and is the format in which alignments from the 1000
	Genomes Project are released. SAMtools implements various utilities
	for post-processing alignments in the SAM format, such as indexing,
	variant caller and alignment viewer, and thus provides universal
	tools for processing read alignments.Availability: http://samtools.sourceforge.netContact:
	rd@sanger.ac.uk},
  comment = {10.1093/bioinformatics/btp352},
  keywords = {bioinformatics, bioinformatic tools, sequence analysis, samtools},
  url = {http://bioinformatics.oxfordjournals.org/content/25/16/2078.abstract}
}

@ARTICLE{Li2007,
  author = {Ming Li and Ruoyu Gu and Chih-Chia Su and Mathew D Routh and Katherine
	C Harris and Elizabeth S Jewell and Gerry McDermott and Edward W
	Yu},
  title = {Crystal structure of the transcriptional regulator {AcrR} from \textit{Escherichia
	coli}.},
  journal = {J Mol Biol},
  year = {2007},
  volume = {374},
  pages = {591--603},
  number = {3},
  month = {Nov},
  pmid = {17950313},
  abstract = {The AcrAB multidrug efflux pump, which belongs to the resistance nodulation
	division (RND) family, recognizes and extrudes a wide range of antibiotics
	and chemotherapeutic agents and causes the intrinsic antibiotic resistance
	in Escherichia coli. The expression of AcrAB is controlled by the
	transcriptional regulator AcrR, whose open reading frame is located
	141 bp upstream of the acrAB operon. To understand the structural
	basis of AcrR regulation, we have determined the crystal structure
	of AcrR to 2.55-A resolution, revealing a dimeric two-domain molecule
	with an entirely helical architecture similar to members of the TetR
	family of transcriptional regulators. Each monomer of AcrR forms
	a multientrance pocket of 350 A(3) in the ligand-binding domain.
	The ligand-binding pocket is surrounded with mostly hydrophobic residues.
	In addition, a completely buried negatively charged glutamate, expected
	to be critical for drug binding, is located at the center of the
	binding pocket. The crystal structure provides novel insight into
	the mechanisms of ligand binding and AcrR regulation.},
  doi = {10.1016/j.jmb.2007.09.064},
  institution = {Department of Physics and Astronomy, Iowa State University, Ames,
	IA 50011, USA.},
  keywords = {Base Sequence; Binding Sites; Chromatography, Gel; Crystallography,
	X-Ray; DNA Primers; DNA, Bacterial, metabolism; Escherichia coli
	Proteins, chemistry/metabolism; Fluorescence Polarization; Ligands;
	Models, Molecular; Protein Conformation; Repressor Proteins, chemistry/metabolism;
	Transcription Factors, chemistry/metabolism},
  language = {eng},
  medline-pst = {ppublish},
  pii = {S0022-2836(07)01241-7},
  url = {http://dx.doi.org/10.1016/j.jmb.2007.09.064}
}

@ARTICLE{Lilley1993,
  author = {P. E. Lilley and N. P. Stamford and S. G. Vasudevan and N. E. Dixon},
  title = {The 92-min region of the \textit{Escherichia coli} chromosome: location
	and cloning of the \textit{ubiA} and \textit{alr} genes.},
  journal = {Gene},
  year = {1993},
  volume = {129},
  pages = {9--16},
  number = {1},
  month = {Jul},
  pmid = {8335265},
  abstract = {A cosmid (pND320) bearing 42.5 kb of Escherichia coli chromosomal
	DNA, including the genes between xylE and ssb near minute 92 on the
	linkage map, was isolated by selection for complementation of a dnaB
	mutation. Known nucleotide (nt) sequences were used to align restriction
	maps in this region to the physical map of the chromosome (coordinates
	4319.5 to 4362 kb), and to locate precisely and define the orientations
	of 19 genes. Predicted physical linkage of sequenced genes across
	unsequenced gaps of defined length was confirmed by the nt sequence
	analysis of fragments subcloned from pND320. Mutant complementation
	by plasmids showed that ubiA is located between malM and plsB. A
	previously sequenced long open reading frame that encodes the C-terminal
	portion of the E. coli ubiA product (4-hydroxybenzoate polyprenyltransferase,
	HPTase) shows a high degree of sequence identity with the corresponding
	segment of yeast HPTase (the COQ2 gene product). Comparison of homologous
	regions from E. coli and Salmonella typhimurium was used to locate
	precisely the gene alr that encodes alanine racemase (ARase) between
	dnaB and tyrB. Subcloning of alr downstream from tandem bacteriophage
	lambda promoters produced a plasmid that directed high-level overproduction
	of a soluble approx. 40-kDa protein with ARase activity.},
  institution = {Centre for Molecular Structure and Function, Research School of Chemistry,
	Australian National University, Canberra, ACT.},
  keywords = {Alanine Racemase, genetics; Alkyl and Aryl Transferases; Amino Acid
	Sequence; Chromosome Mapping; Chromosomes, Bacterial, ultrastructure;
	Cloning, Molecular; DNA, Bacterial, genetics; Escherichia coli, genetics;
	Genes, Bacterial; Genetic Complementation Test; Molecular Sequence
	Data; Restriction Mapping; Transferases, genetics},
  language = {eng},
  medline-pst = {ppublish}
}

@ARTICLE{Lindgren2003,
  author = {Patricia Komp Lindgren and Asa Karlsson and Diarmaid Hughes},
  title = {Mutation rate and evolution of fluoroquinolone resistance in \textit{Escherichia
	coli} isolates from patients with urinary tract infections.},
  journal = {Antimicrob Agents Chemother},
  year = {2003},
  volume = {47},
  pages = {3222--3232},
  number = {10},
  month = {Oct},
  pmid = {14506034},
  abstract = {Escherichia coli strains from patients with uncomplicated urinary
	tract infections were examined by DNA sequencing for fluoroquinolone
	resistance-associated mutations in six genes: gyrA, gyrB, parC, parE,
	marOR, and acrR. The 54 strains analyzed had a susceptibility range
	distributed across 15 dilutions of the fluoroquinolone MICs. There
	was a correlation between the fluoroquinolone MIC and the number
	of resistance mutations that a strain carried, with resistant strains
	having mutations in two to five of these genes. Most resistant strains
	carried two mutations in gyrA and one mutation in parC. In addition,
	many resistant strains had mutations in parE, marOR, and/or acrR.
	No (resistance) mutation was found in gyrB. Thus, the evolution of
	fluoroquinolone resistance involves the accumulation of multiple
	mutations in several genes. The spontaneous mutation rate in these
	clinical strains varied by 2 orders of magnitude. A high mutation
	rate correlated strongly with a clinical resistance phenotype. This
	correlation suggests that an increased general mutation rate may
	play a significant role in the development of high-level resistance
	to fluoroquinolones by increasing the rate of accumulation of rare
	new mutations.},
  institution = {Department of Cell and Molecular Biology, Microbiology Programme,
	Biomedical Center, Uppsala University, S-751 24 Uppsala, Sweden.},
  keywords = {Anti-Bacterial Agents, pharmacology; Anti-Infective Agents, pharmacology;
	Ciprofloxacin, pharmacology; DNA Topoisomerases, Type II, genetics;
	DNA, Bacterial, analysis/genetics; Drug Resistance, Bacterial, genetics;
	Escherichia coli, drug effects/genetics; Fluoroquinolones, pharmacology;
	Humans; Membrane Transport Proteins, genetics; Microbial Sensitivity
	Tests; Mutation; Norfloxacin, pharmacology; Urinary Tract Infections,
	microbiology},
  language = {eng},
  medline-pst = {ppublish}
}

@ARTICLE{Liu2007,
  author = {Tong Liu and Arati Ramesh and Zhen Ma and Sarah K Ward and Limei
	Zhang and Graham N George and Adel M Talaat and James C Sacchettini
	and David P Giedroc},
  title = {{CsoR} is a novel \textit{Mycobacterium tuberculosis} copper-sensing
	transcriptional regulator.},
  journal = {Nat Chem Biol},
  year = {2007},
  volume = {3},
  pages = {60--68},
  number = {1},
  month = {Jan},
  pmid = {17143269},
  abstract = {Copper is an essential element that becomes highly cytotoxic when
	concentrations exceed the capacity of cells to sequester the ion.
	Here, we identify a new copper-specific repressor (CsoR) of a copper-sensitive
	operon (cso) in Mycobacterium tuberculosis (Mtb) that is representative
	of a large, previously uncharacterized family of proteins (DUF156).
	Electronic and X-ray absorption spectroscopies reveal that CsoR binds
	a single-monomer mole equivalent of Cu(I) to form a trigonally coordinated
	(S(2)N) Cu(I) complex. The 2.6-A crystal structure of copper-loaded
	CsoR shows a homodimeric antiparallel four-helix bundle architecture
	that represents a novel DNA-binding fold. The Cu(I) is coordinated
	by Cys36, Cys65' and His61' in a subunit bridging site. Cu(I) binding
	negatively regulates the binding of CsoR to a DNA fragment encompassing
	the operator-promoter region of the Mtb cso operon; this results
	in derepression of the operon in Mtb and the heterologous host Mycobacterium
	smegmatis. Substitution of Cys36 or His61 with alanine abolishes
	Cu(I)- and CsoR-dependent regulation in vivo and in vitro. Potential
	roles of CsoR in Mtb pathogenesis are discussed.},
  doi = {10.1038/nchembio844},
  institution = {M University, College Station, Texas 77843-2128, USA.},
  keywords = {Amino Acid Sequence; Bacterial Proteins, chemistry/genetics/physiology;
	Copper, metabolism/pharmacology/toxicity; Crystallography, X-Ray;
	Gene Expression Regulation, Bacterial, drug effects/genetics; Molecular
	Sequence Data; Mycobacterium tuberculosis, enzymology; Operon, drug
	effects/genetics; Sequence Homology, Amino Acid; Spectrum Analysis;
	Transcription Factors, chemistry/genetics/physiology; Transcription,
	Genetic; X-Rays},
  language = {eng},
  medline-pst = {ppublish},
  pii = {nchembio844},
  url = {http://dx.doi.org/10.1038/nchembio844}
}

@ARTICLE{Losos2011,
  author = {Losos, Jonathan B.},
  title = {CONVERGENCE, ADAPTATION, AND CONSTRAINT},
  journal = {Evolution},
  year = {2011},
  volume = {65},
  pages = {1827--1840},
  number = {7},
  month = jul,
  abstract = {Convergent evolution of similar phenotypic features in similar environmental
	contexts has long been taken as evidence of adaptation. Nonetheless,
	recent conceptual and empirical developments in many fields have
	led to a proliferation of ideas about the relationship between convergence
	and adaptation. Despite criticism from some systematically minded
	biologists, I reaffirm that convergence in taxa occupying similar
	selective environments often is the result of natural selection.
	However, convergent evolution of a trait in a particular environment
	can occur for reasons other than selection on that trait in that
	environment, and species can respond to similar selective pressures
	by evolving nonconvergent adaptations. For these reasons, studies
	of convergence should be coupled with other methods - such as direct
	measurements of selection or investigations of the functional correlates
	of trait evolution - to test hypotheses of adaptation. The independent
	acquisition of similar phenotypes by the same genetic or developmental
	pathway has been suggested as evidence of constraints on adaptation,
	a view widely repeated as genomic studies have documented phenotypic
	convergence resulting from change in the same genes, sometimes even
	by the same mutation. Contrary to some claims, convergence by changes
	in the same genes is not necessarily evidence of constraint, but
	rather suggests hypotheses that can test the relative roles of constraint
	and selection in directing phenotypic evolution.},
  issn = {1558-5646},
  keywords = {Adaptation, natural selection},
  publisher = {Blackwell Publishing Inc},
  url = {http://dx.doi.org/10.1111/j.1558-5646.2011.01289.x}
}

@ARTICLE{Lovett2004,
  author = {Susan T Lovett},
  title = {Encoded errors: mutations and rearrangements mediated by misalignment
	at repetitive {DNA} sequences.},
  journal = {Mol Microbiol},
  year = {2004},
  volume = {52},
  pages = {1243--1253},
  number = {5},
  month = {Jun},
  pmid = {15165229},
  abstract = {Mutations and rearrangements that occur by misalignment during DNA
	replication are frequent sources of genetic variation in bacteria.
	Dislocations between a replicating strand and its template at repetitive
	DNA sequences underlie the mechanism of these genetic events. Such
	misalignments can be transient or stable and can involve intramolecular
	or intermolecular DNA mispairing, even pairing across a replication
	fork. Paradoxically, these replication 'slippage' events both create
	and destroy repetitive sequences in bacterial genomes. This review
	catalogues several types of slippage errors, presents the cellular
	processes that act to limit them and discusses the consequences of
	this class of genetic events on the evolution of bacterial genomes
	and physiology.},
  doi = {10.1111/j.1365-2958.2004.04076.x},
  institution = {Department of Biology and Rosenstiel Basic Medical Sciences Research
	Center, Brandeis University, Waltham, MA 02454-9110, USA. lovett@brandeis.edu},
  keywords = {Base Sequence; DNA Replication; DNA, Bacterial, biosynthesis/chemistry/genetics;
	Frameshift Mutation; Genetic Variation; Genome, Bacterial; Mutation;
	Repetitive Sequences, Nucleic Acid; Sequence Deletion; Templates,
	Genetic},
  language = {eng},
  medline-pst = {ppublish},
  pii = {MMI4076},
  url = {http://dx.doi.org/10.1111/j.1365-2958.2004.04076.x}
}

@ARTICLE{Luisi-DeLuca1994,
  author = {Luisi-DeLuca, Cynthia and Kolodner, Richard},
  title = {Purification and Characterization of the \textit{Escherichia coli}
	{RecO} Protein: Renaturation of Complementary Single-stranded {DNA}
	Molecules Catalyzed by the {RecO} Protein},
  journal = {Journal of Molecular Biology},
  year = {1994},
  volume = {236},
  pages = {124--138},
  number = {1},
  month = feb,
  abstract = {The recO gene product is required for RecF pathway-mediated recombination
	and the repair of DNA damage after UV irradiation or mitomycin C
	exposure in Escherichia coli. In this study, the E. coli recO gene
	product was overexpressed and purified to at least 99% homogeneity.
	N-Terminal protein sequence analysis of the overexpressed 31 kDa
	polypeptide confirmed that this polypeptide was encoded by the recO
	gene. The N-terminal protein sequence of RecO also confirmed that
	the first 12 amino acids of functional RecO protein are encoded within
	the upstream era gene. The purified protein chromatographs with the
	same Stokes radius (25 Ã) as a globular protein having a molecular
	mass of 28 kDa, indicating that RecO is a monomer in solution. The
	purified RecO protein binds to both single-stranded and double-stranded
	DNA, and promotes renaturation of complementary single-stranded DNA
	molecules in the absence of any high energy cofactor. The rate constant
	for this reaction is independent of the concentration of DNA, suggesting
	that the reaction follows first-order reaction kinetics. In addition,
	this reaction is inhibited by 160 mM NaCl, requires Mg2+, and is
	not stimulated by ATP. These biochemical characteristics support
	a role for RecO protein in an early phase of homologous recombination.},
  issn = {0022-2836},
  keywords = {recombination, repair, DNA renaturation, RecF pathway, RecO protein},
  url = {http://www.sciencedirect.com/science/article/pii/S0022283684711235}
}

@ARTICLE{Ma1996,
  author = {D. Ma and M. Alberti and C. Lynch and H. Nikaido and J. E. Hearst},
  title = {The local repressor {AcrR} plays a modulating role in the regulation
	of \textit{acrAB} genes of \textit{Escherichia coli} by global stress
	signals.},
  journal = {Mol Microbiol},
  year = {1996},
  volume = {19},
  pages = {101--112},
  number = {1},
  month = {Jan},
  pmid = {8821940},
  abstract = {Genes acrAB encode a multidrug efflux pump in Escherichia coli. We
	have previously reported that transcription of acrAB is increased
	under general stress conditions (i.e. 4\% ethanol, 0.5 M NaCl, and
	the stationary phase in Luria-Bertani medium). In this study, lacZ
	transcriptional fusions and an in vitro gel mobility shift assay
	have been utilized to study the mechanisms governing the regulation
	of acrAB. We found that a closely linked gene, acrR, encoded a repressor
	of acrAB. Nevertheless, the general stress conditions increased transcription
	of acrAB in the absence of functional AcrR, and such conditions surprisingly
	increased the transcription of acrR even more strongly than that
	of acrAB. These results suggest that the general-stress-induced transcription
	of acrAB is primarily mediated by global regulatory pathway(s), and
	that one major role of AcrR is to function as a specific secondary
	modulator to fine tune the level of acrAB transcription and to prevent
	the unwanted overexpression of acrAB. To our knowledge, this represents
	a novel mechanism of regulating gene expression in E. coli. Evidence
	also suggests that the up-regulation of acrAB expression under general
	stress conditions is not likely to be mediated by the known global
	regulators, such as MarA or SoxS, although elevated levels of these
	proteins were shown to increase the transcription of acrAB.},
  institution = {Department of Chemistry, University of California, Berkeley 94720,
	USA.},
  keywords = {Bacterial Proteins, genetics/metabolism; Base Sequence; DNA Primers,
	chemistry; Drug Resistance, genetics; Escherichia coli Proteins,
	genetics/metabolism; Escherichia coli, metabolism; Gene Expression
	Regulation, Bacterial, genetics; Genes, Reporter, genetics; Lac Operon,
	genetics; Models, Biological; Molecular Sequence Data; Mutation,
	genetics; P-Glycoprotein, metabolism; Repressor Proteins, genetics/metabolism;
	Transcription, Genetic, genetics},
  language = {eng},
  medline-pst = {ppublish}
}

@ARTICLE{Ma1995,
  author = {Ma, Dzwokai and Cook, David N. and Alberti, Marie and Pon, Ning G.
	and Nikaido, Hiroshi and Hearst, John E.},
  title = {Genes \textit{acrA} and \textit{acrB} encode a stress-induced efflux
	system of \textit{Escherichia coli}},
  journal = {Molecular Microbiology},
  year = {1995},
  volume = {16},
  pages = {45--55},
  number = {1},
  abstract = {Defined mutations of acrA or acrB (formerly acrE) genes increased
	the susceptibility of Escherichia coli to a range of small inhibitor
	molecules. Deletion of acrAB increased susceptibility to cephalothin
	and cephaloridine, but the permeability of these Î²-lactams across
	the outer membrane was not increased. This finding is inconsistent
	with the earlier hypothesis that acrAB mutations increase drug susceptibility
	by increasing the permeability of the outer membrane, and supports
	our model that acrAB codes for a multi-drug efflux pump. The natural
	environment of an enteric bacterium such as E. coli is enriched in
	bile salts and fatty acids. An acrAB deletion mutant was found to
	be hypersusceptible to bile salts and to decanoate. In addition,
	acrAB expression was elevated by growth in 5mM decanoate. These results
	suggest that one major physiological function of AcrAB is to protect
	E. coli against these and other hydrophobic inhibitors. Transcription
	of acrAB is increased by other stress conditions including 4% ethanol,
	0.5 M NaCl, and stationary phase in Luria-Bertani medium. Finally,
	acrAB expression was shown to be increased in mar (multiple-antibiotic-resistant)
	mutants.},
  issn = {1365-2958},
  publisher = {Blackwell Publishing Ltd},
  url = {http://dx.doi.org/10.1111/j.1365-2958.1995.tb02390.x}
}

@ARTICLE{Ma1993,
  author = {D. Ma and D. N. Cook and M. Alberti and N. G. Pon and H. Nikaido
	and J. E. Hearst},
  title = {Molecular cloning and characterization of \textit{acrA} and \textit{acrE}
	genes of \textit{Escherichia coli}.},
  journal = {J Bacteriol},
  year = {1993},
  volume = {175},
  pages = {6299--6313},
  number = {19},
  month = {Oct},
  pmid = {8407802},
  abstract = {The DNA fragment containing the acrA locus of the Escherichia coli
	chromosome has been cloned by using a complementation test. The nucleotide
	sequence indicates the presence of two open reading frames (ORFs).
	Sequence analysis suggests that the first ORF encodes a 397-residue
	lipoprotein with a 24-amino-acid signal peptide at its N terminus.
	One inactive allele of acrA from strain N43 was shown to contain
	an IS2 element inserted into this ORF. Therefore, this ORF was designated
	acrA. The second downstream ORF is predicted to encode a transmembrane
	protein of 1,049 amino acids and is named acrE. Genes acrA and acrE
	are probably located on the same operon, and both of their products
	are likely to affect drug susceptibilities observed in wild-type
	cells. The cellular localizations of these polypeptides have been
	analyzed by making acrA::TnphoA and acrE::TnphoA fusion proteins.
	Interestingly, AcrA and AcrE share 65 and 77\% amino acid identity
	with two other E. coli polypeptides, EnvC and EnvD, respectively.
	Drug susceptibilities in one acrA mutant (N43) and one envCD mutant
	(PM61) have been determined and compared. Finally, the possible functions
	of these proteins are discussed.},
  institution = {Department of Chemistry, University of California, Berkeley.},
  keywords = {Acriflavine, metabolism; Alkaline Phosphatase, genetics/metabolism;
	Alleles; Amino Acid Sequence; Anti-Bacterial Agents, toxicity; Bacterial
	Proteins, biosynthesis/chemistry/genetics; Base Sequence; Biological
	Transport; Carbonyl Cyanide m-Chlorophenyl Hydrazone, pharmacology;
	Carrier Proteins; Cloning, Molecular; Escherichia coli Proteins;
	Escherichia coli, drug effects/genetics/metabolism; Genes, Bacterial;
	Genetic Complementation Test; Lipoproteins, biosynthesis/genetics;
	Membrane Proteins, biosynthesis/chemistry/genetics; Membrane Transport
	Proteins; Microbial Sensitivity Tests; Molecular Sequence Data; Multidrug
	Resistance-Associated Proteins; Open Reading Frames; Plasmids; Restriction
	Mapping; Sequence Homology, Amino Acid; Streptomycin, toxicity},
  language = {eng},
  medline-pst = {ppublish}
}

@ARTICLE{MacLean2010,
  author = {R. Craig MacLean and Alex R Hall and Gabriel G Perron and Angus Buckling},
  title = {The population genetics of antibiotic resistance: integrating molecular
	mechanisms and treatment contexts.},
  journal = {Nat Rev Genet},
  year = {2010},
  volume = {11},
  pages = {405--414},
  number = {6},
  month = {Jun},
  pmid = {20479772},
  abstract = {Despite efforts from a range of disciplines, our ability to predict
	and combat the evolution of antibiotic resistance in pathogenic bacteria
	is limited. This is because resistance evolution involves a complex
	interplay between the specific drug, bacterial genetics and both
	natural and treatment ecology. Incorporating details of the molecular
	mechanisms of drug resistance and ecology into evolutionary models
	has proved useful in predicting the dynamics of resistance evolution.
	However, putting these models to practical use will require extensive
	collaboration between mathematicians, molecular biologists, evolutionary
	ecologists and clinicians.},
  doi = {10.1038/nrg2778},
  institution = {Department of Zoology, University of Oxford, Oxford OX1 3PS, UK.
	craig.maclean@zoo.ox.ac.uk},
  keywords = {Animals; Anti-Bacterial Agents, chemical synthesis/therapeutic use;
	Bacterial Infections, drug therapy/genetics/microbiology; Drug Resistance,
	Bacterial, genetics; Evolution, Molecular; Genetics, Population,
	trends; Humans; Models, Biological; Signal Transduction, genetics;
	Systems Integration},
  language = {eng},
  medline-pst = {ppublish},
  pii = {nrg2778},
  url = {http://dx.doi.org/10.1038/nrg2778}
}

@ARTICLE{MacLean2013,
  author = {R. Craig MacLean and Clara Torres-Barceló and Richard Moxon},
  title = {Evaluating evolutionary models of stress-induced mutagenesis in bacteria.},
  journal = {Nat Rev Genet},
  year = {2013},
  volume = {14},
  pages = {221--227},
  number = {3},
  month = {Mar},
  pmid = {23400102},
  abstract = {Increased mutation rates under stress allow bacterial populations
	to adapt rapidly to stressors, including antibiotics. Here we evaluate
	existing models for the evolution of stress-induced mutagenesis and
	present a new model arguing that it evolves as a result of a complex
	interplay between direct selection for increased stress tolerance,
	second-order selection for increased evolvability and genetic drift.
	Further progress in our understanding of the evolutionary biology
	of stress and mutagenesis will require a more detailed understanding
	both of the patterns of stress encountered by bacteria in nature
	and of the mutations that are produced under stress.},
  doi = {10.1038/nrg3415},
  institution = {Department of Zoology, University of Oxford, South Parks Road, Oxford
	OX1 3PS, UK. craig.maclean@zoo.ox.ac.uk},
  keywords = {Adaptation, Biological, genetics; Bacteria, genetics; Evolution, Molecular;
	Genetic Drift; Models, Genetic; Mutagenesis; Mutation Rate; Phenotype;
	Selection, Genetic; Stress, Physiological},
  language = {eng},
  medline-pst = {ppublish},
  pii = {nrg3415},
  url = {http://dx.doi.org/10.1038/nrg3415}
}

@ARTICLE{Maneewannakul1996,
  author = {K. Maneewannakul and S. B. Levy},
  title = {Identification for \textit{mar} mutants among quinolone-resistant
	clinical isolates of \textit{Escherichia coli}.},
  journal = {Antimicrob Agents Chemother},
  year = {1996},
  volume = {40},
  pages = {1695--1698},
  number = {7},
  month = {Jul},
  pmid = {8807064},
  abstract = {Quinolone-resistant clinical Escherichia coli isolates were examined
	for mutations in the marRAB operon of the multiple antibiotic resistance
	(mar) locus. Among 23 strains evaluated, 8 were chosen for further
	study: 3 that showed relatively high levels of uninduced, i.e., constitutive,
	expression of the operon and 5 with variable responses to induction
	by salicylate or tetracyclines. The marR genes, specifying the repressor
	of the operon, cloned from the three strains constitutively expressing
	the operon did not reduce the level of expression of beta-galactosidase
	from a marO::lacZ transcriptional fusion and were therefore mutant;
	however, marR genes cloned from the five other clinical strains repressed
	LacZ expression and were wild type. All three mutant marR genes contained
	more than one mutation: a deletion and a point mutation. Inactivation
	of the mar locus in the three known marR mutant strains with a kanamycin
	resistance cassette introduced by homologous recombination reduced
	resistance to quinolones and multiple antibiotics. These findings
	indicate that mar operon mutations exist in quinolone-resistant clinical
	E. coli isolates and contribute to quinolone and multidrug resistance.},
  institution = {Center for Adaptation Genetics and Drug Resistance, Tufts University
	School of Medicine, Boston, Massachusetts 02111, USA.},
  keywords = {4-Quinolones; Anti-Bacterial Agents, pharmacology; Anti-Infective
	Agents, pharmacology; Drug Resistance, Microbial, genetics; Drug
	Resistance, Multiple, genetics; Escherichia coli, drug effects/genetics;
	Gene Expression Regulation, Bacterial; Kanamycin, pharmacology; Mutation;
	Operon; RNA, Bacterial, analysis/genetics},
  language = {eng},
  medline-pst = {ppublish}
}

@ARTICLE{Marcais2011,
  author = {Guillaume Marçais and Carl Kingsford},
  title = {A fast, lock-free approach for efficient parallel counting of occurrences
	of k-mers.},
  journal = {Bioinformatics},
  year = {2011},
  volume = {27},
  pages = {764--770},
  number = {6},
  month = {Mar},
  pmid = {21217122},
  abstract = {Counting the number of occurrences of every k-mer (substring of length
	k) in a long string is a central subproblem in many applications,
	including genome assembly, error correction of sequencing reads,
	fast multiple sequence alignment and repeat detection. Recently,
	the deep sequence coverage generated by next-generation sequencing
	technologies has caused the amount of sequence to be processed during
	a genome project to grow rapidly, and has rendered current k-mer
	counting tools too slow and memory intensive. At the same time, large
	multicore computers have become commonplace in research facilities
	allowing for a new parallel computational paradigm.We propose a new
	k-mer counting algorithm and associated implementation, called Jellyfish,
	which is fast and memory efficient. It is based on a multithreaded,
	lock-free hash table optimized for counting k-mers up to 31 bases
	in length. Due to their flexibility, suffix arrays have been the
	data structure of choice for solving many string problems. For the
	task of k-mer counting, important in many biological applications,
	Jellyfish offers a much faster and more memory-efficient solution.The
	Jellyfish software is written in C++ and is GPL licensed. It is available
	for download at http://www.cbcb.umd.edu/software/jellyfish.},
  doi = {10.1093/bioinformatics/btr011},
  institution = {Department of Computer Science, University of Maryland, College Park,
	MD 20742, USA. gmarcais@umd.edu},
  keywords = {Algorithms; Animals; Base Sequence; Computational Biology, methods;
	Genome; Humans; Sequence Alignment; Sequence Analysis, DNA, methods;
	Software},
  language = {eng},
  medline-pst = {ppublish},
  pii = {btr011},
  url = {http://dx.doi.org/10.1093/bioinformatics/btr011}
}

@ARTICLE{Matic1997,
  author = {I. Matic and M. Radman and F. Taddei and B. Picard and C. Doit and
	E. Bingen and E. Denamur and J. Elion},
  title = {Highly variable mutation rates in commensal and pathogenic \textit{Escherichia
	coli}.},
  journal = {Science},
  year = {1997},
  volume = {277},
  pages = {1833--1834},
  number = {5333},
  month = {Sep},
  pmid = {9324769},
  keywords = {Biological Evolution; DNA Repair, genetics; Escherichia coli, genetics/pathogenicity;
	Humans; Mutation; Phenotype; Virulence},
  language = {eng},
  medline-pst = {ppublish}
}

@ARTICLE{McLennan2006,
  author = {A. G. McLennan},
  title = {The {Nudix} hydrolase superfamily.},
  journal = {Cell Mol Life Sci},
  year = {2006},
  volume = {63},
  pages = {123--143},
  number = {2},
  month = {Jan},
  pmid = {16378245},
  abstract = {Nudix hydrolases are found in all classes of organism and hydrolyse
	a wide range of organic pyrophosphates, including nucleoside di-
	and triphosphates, dinucleoside and diphosphoinositol polyphosphates,
	nucleotide sugars and RNA caps, with varying degrees of substrate
	specificity. Some superfamily members, such as Escherichia coli MicrotT,
	have the ability to degrade potentially mutagenic, oxidised nucleotides
	while others control the levels of metabolic intermediates and signalling
	compounds. In prokaryotes and simple eukaryo tes, the number of Nudix
	genes varies from 0 to over 30, reflecting the metabolic complexity
	and adaptability of the organism. Mammals have around 24 Nudix genes,
	several of which encode more than one variant. This review integrates
	the sizeable recent literature on these proteins with information
	from global functional genomic studies to provide some insights into
	the possible roles of different superfamily members in cellular metabolism
	and homeostasis and to stimulate discussion and further research
	into this ubiquitous protein family.},
  doi = {10.1007/s00018-005-5386-7},
  institution = {School of Biological Sciences, University of Liverpool, Crown St.,
	Liverpool L69 7ZB, United Kingdom. agmclen@liv.ac.uk},
  keywords = {Animals; Escherichia coli, enzymology/genetics; Genome, Bacterial;
	Homeostasis; Humans; Mice; Multigene Family; Pyrophosphatases, genetics/physiology;
	Saccharomyces cerevisiae, enzymology; Substrate Specificity},
  language = {eng},
  medline-pst = {ppublish},
  url = {http://dx.doi.org/10.1007/s00018-005-5386-7}
}

@ARTICLE{Middlemiss2004,
  author = {Middlemiss, Jocelyn K. and Poole, Keith},
  title = {Differential Impact of {MexB} Mutations on Substrate Selectivity
	of the {MexAB}-{OprM} Multidrug Efflux Pump of \textit{Pseudomonas
	aeruginosa}},
  journal = {Journal of Bacteriology},
  year = {2004},
  volume = {186},
  pages = {1258--1269},
  number = {5},
  month = mar,
  abstract = {The integral inner membrane resistance-nodulation-division (RND) components
	of three-component RND-membrane fusion protein-outer membrane factor
	multidrug efflux systems define the substrate selectivity of these
	efflux systems. To gain a better understanding of what regions of
	these proteins are important for substrate recognition, a plasmid-borne
	mexB gene encoding the RND component of the MexAB-OprM multidrug
	efflux system of Pseudomonas aeruginosa was mutagenized in vitro
	by using hydroxylamine and mutations compromising the MexB contribution
	to antibiotic resistance identified in a (delta)mexB strain. Of 100
	mutants that expressed wild-type levels of MexB and showed increased
	susceptibility to one or more of carbenicillin, chloramphenicol,
	nalidixic acid, and novobiocin, the mexB genes of a representative
	46 were sequenced, and 19 unique single mutations were identified.
	While the majority of mutations occurred within the large periplasmic
	loops between transmembrane segment 1 (TMS-1) and TMS-2 and between
	TMS-7 and TMS-8 of MexB, mutations were seen in the TMSs and in other
	periplasmic as well as cytoplasmic loops. By threading the MexB amino
	acid sequence through the crystal structure of the homologous RND
	transporter from Escherichia coli, AcrB, a three-dimensional model
	of a MexB trimer was obtained and the mutations were mapped to it.
	Unexpectedly, most mutations mapped to regions of MexB predicted
	to be involved in trimerization or interaction with MexA rather than
	to regions expected to contribute to substrate recognition. Intragenic
	second-site suppressor mutations that restored the activity of the
	G220S mutant version of MexB, which was compromised for resistance
	to all tested MexAB-OprM antimicrobial substrates, were recovered
	and mapped to the apparently distal portion of MexB that is implicated
	in OprM interaction. As the G220S mutation likely impacted trimerization,
	it appears that either proper assembly of the MexB trimer is necessary
	for OprM interaction or OprM association with an unstable MexB trimer
	might stabilize it, thereby restoring activity.},
  comment = {10.1128/JB.186.5.1258-1269.2004},
  url = {http://jb.asm.org/content/186/5/1258}
}

@ARTICLE{Mikolosko2006,
  author = {Jonathan Mikolosko and Kostyantyn Bobyk and Helen I Zgurskaya and
	Partho Ghosh},
  title = {Conformational flexibility in the multidrug efflux system protein
	{AcrA}.},
  journal = {Structure},
  year = {2006},
  volume = {14},
  pages = {577--587},
  number = {3},
  month = {Mar},
  pmid = {16531241},
  abstract = {Intrinsic resistance to multiple drugs in many gram-negative bacterial
	pathogens is conferred by resistance nodulation cell division efflux
	pumps, which are composed of three essential components as typified
	by the extensively characterized Escherichia coli AcrA-AcrB-TolC
	system. The inner membrane drug:proton antiporter AcrB and the outer
	membrane channel TolC export chemically diverse compounds out of
	the bacterial cell, and require the activity of the third component,
	the periplasmic protein AcrA. The crystal structures of AcrB and
	TolC have previously been determined, and we complete the molecular
	picture of the efflux system by presenting the structure of a stable
	fragment of AcrA. The AcrA fragment resembles the elongated sickle
	shape of its homolog Pseudomonas aeruginosa MexA, being composed
	of three domains: beta-barrel, lipoyl, and alpha-helical hairpin.
	Notably, unsuspected conformational flexibility in the alpha-helical
	hairpin domain of AcrA is observed, which has potential mechanistic
	significance in coupling between AcrA conformations and TolC channel
	opening.},
  doi = {10.1016/j.str.2005.11.015},
  institution = {Department of Chemistry and Biochemistry, University of California,
	San Diego, 9500 Gilman Drive, La Jolla, California 92037, USA.},
  keywords = {Amino Acid Sequence; Anti-Infective Agents, pharmacology; Bacterial
	Outer Membrane Proteins, chemistry; Base Sequence; Chromosome Mapping;
	Crystallography, X-Ray; Drug Resistance, Multiple, Bacterial; Drug
	Resistance, Multiple, genetics; Escherichia coli Proteins, chemistry/genetics;
	Escherichia coli, genetics; Gene Expression Regulation, Bacterial;
	Lipoproteins, chemistry/genetics; Membrane Transport Proteins; Methionine;
	Molecular Sequence Data; Mutation; Protein Structure, Secondary;
	Sequence Homology, Amino Acid},
  language = {eng},
  medline-pst = {ppublish},
  pii = {S0969-2126(06)00063-3},
  url = {http://dx.doi.org/10.1016/j.str.2005.11.015}
}

@ARTICLE{Morrison1989,
  author = {Morrison, P T and Lovett, S T and Gilson, L E and Kolodner, R},
  title = {Molecular analysis of the \textit{Escherichia coli} \textit{recO}
	gene.},
  journal = {Journal of Bacteriology},
  year = {1989},
  volume = {171},
  pages = {3641--3649},
  number = {7},
  month = jul,
  abstract = {The plasmid pLC7-47, which contains lep, rnc, and era, was found to
	complement the UV-sensitive and recombination-deficient phenotypes
	caused by the recO1504::Tn5 mutation. Southern blotting analysis
	demonstrated that pLC7-47 contained a segment of Escherichia coli
	DNA that covered the region of the E. coli chromosome containing
	the recO1504::Tn5 mutation. A combination of deletion mapping and
	insertional mutagenesis localized the recO-complementing region to
	an approximately 1-kilobase region of a 1.6-kilobase BamHI fragment.
	The DNA sequence of the 1.6-kilobase BamHI fragment was determined
	and contained part of era and a 726-base-pair recO open reading frame.
	The recO open reading frame contained three possible translation
	start codons and could potentially encode a polypeptide of Mr 26,000.
	Computer analysis indicated that the putative RecO protein had suboptimal
	codon usage and did not show significant homology with previously
	identified proteins whose sequences were present in protein data
	bases. A combination of primary sequence analysis and secondary structure
	predictions suggested that recO contains a mononucleotide-binding
	fold.},
  url = {http://jb.asm.org/content/171/7/3641.abstract}
}

@ARTICLE{Mortensen1989,
  author = {L. Mortensen and G. Dandanell and K. Hammer},
  title = {Purification and characterization of the \textit{deoR} repressor
	of \textit{Escherichia coli}.},
  journal = {EMBO J},
  year = {1989},
  volume = {8},
  pages = {325--331},
  number = {1},
  month = {Jan},
  pmid = {2653814},
  abstract = {The deoR gene, which encodes the deor repressor protein in Escherichia
	coli, was fused to the strong Ptrc promoter in plasmid pKK233-2.
	The Ptrc promoter is kept repressed by lacI repressor to prevent
	cell killing. Induction of the Ptrc--deoR fusion plasmid resulted
	in the accumulation of 4\% of the soluble protein as deoR protein.
	The deoR repressor protein was purified to 80\% purity using conventional
	techniques; it has a mass of 28.5 kd and appears to exist as an octamer
	in solution. The deoR repressor is shown by DNase I footprinting
	to bind to the 16 bp palindromic sequence in the Pribnow box region
	of the deoP1 promoter. Also, the deoR repressor binds cooperatively
	in vitro to a DNA template with two deoR binding sites separated
	by 224 bp in keeping with the conclusion from genetic experiments
	that more than one operator is required for efficient repression
	of the deo operon.},
  institution = {Institute of Biological Chemistry B, University of Copenhagen, Denmark.},
  keywords = {Bacterial Proteins, isolation /&/ purification/metabolism; DNA, Bacterial,
	metabolism; DNA-Binding Proteins; Escherichia coli Proteins; Escherichia
	coli, genetics; Genes; Genes, Bacterial; Genetic Vectors; Molecular
	Weight; Nucleotide Mapping; Operon; Promoter Regions, Genetic; Protein
	Binding; Recombinant Fusion Proteins, metabolism; Repressor Proteins,
	isolation /&/ purification/metabolism; Substrate Specificity; Transcription
	Factors, isolation /&/ purification},
  language = {eng},
  medline-pst = {ppublish}
}

@ARTICLE{Mott2007,
  author = {Melissa L Mott and James M Berger},
  title = {{DNA} replication initiation: mechanisms and regulation in bacteria.},
  journal = {Nat Rev Microbiol},
  year = {2007},
  volume = {5},
  pages = {343--354},
  number = {5},
  month = {May},
  pmid = {17435790},
  abstract = {In all organisms, multi-subunit replicases are responsible for the
	accurate duplication of genetic material during cellular division.
	Initiator proteins control the onset of DNA replication and direct
	the assembly of replisomal components through a series of precisely
	timed protein-DNA and protein-protein interactions. Recent structural
	studies of the bacterial protein DnaA have helped to clarify the
	molecular mechanisms underlying initiator function, and suggest that
	key structural features of cellular initiators are universally conserved.
	Moreover, it appears that bacteria use a diverse range of regulatory
	strategies dedicated to tightly controlling replication initiation;
	in many cases, these mechanisms are intricately connected to the
	activities of DnaA at the origin of replication. This Review presents
	an overview of both the mechanism and regulation of bacterial DNA
	replication initiation, with emphasis on the features that are similar
	in eukaryotic and archaeal systems.},
  doi = {10.1038/nrmicro1640},
  institution = {Department of Molecular and Cell Biology, Quantitative Biology Institute,
	University of California, Berkeley, 237 Hildebrand Hall \#3220, California
	94720-3220, USA.},
  keywords = {Bacteria, genetics/metabolism; Bacterial Proteins, chemistry/genetics/metabolism;
	DNA Replication; DNA-Binding Proteins, chemistry/genetics/metabolism;
	Gene Expression Regulation, Bacterial; Models, Molecular; Replication
	Origin},
  language = {eng},
  medline-pst = {ppublish},
  pii = {nrmicro1640},
  url = {http://dx.doi.org/10.1038/nrmicro1640}
}

@ARTICLE{Nagao1988,
  author = {Yoshitaka Nagao and Tetsuya Nakada and Masanori Imoto and Tadashi
	Shimamoto and Shuzo Sakai and Masaaki Tsuda and Tomofusa Tsuchiya},
  title = {Purification and analysis of the structure of alpha-galactosidase
	from \textit{Escherichia coli}},
  journal = {Biochemical and Biophysical Research Communications },
  year = {1988},
  volume = {151},
  pages = {236 - 241},
  number = {1},
  abstract = {Î±-Galactosidase, the product of the melA gene, was purified from
	a strain of Escherichia coli harboring a plasmid carrying melA, which
	overproduced the Î±-galactosidase. An apparent molecular weight was
	determined to be 50 kDa. The amino acid composition of this enzyme
	was determined. The result indicates that this enzyme is a hydrophilic
	and acidic protein. We have subjected the purified enzyme to 20 cycles
	of N-terminal sequence analysis. This verified the translation start
	site of the melA gene and the predicted N-terminal sequence. },
  doi = {http://dx.doi.org/10.1016/0006-291X(88)90584-0},
  issn = {0006-291X},
  url = {http://www.sciencedirect.com/science/article/pii/0006291X88905840}
}

@ARTICLE{Nakashima2011,
  author = {Ryosuke Nakashima and Keisuke Sakurai and Seiji Yamasaki and Kunihiko
	Nishino and Akihito Yamaguchi},
  title = {Structures of the multidrug exporter {AcrB} reveal a proximal multisite
	drug-binding pocket.},
  journal = {Nature},
  year = {2011},
  volume = {480},
  pages = {565--569},
  number = {7378},
  month = {Dec},
  pmid = {22121023},
  abstract = {AcrB and its homologues are the principal multidrug transporters in
	Gram-negative bacteria and are important in antibiotic drug tolerance.
	AcrB is a homotrimer that acts as a tripartite complex with the outer
	membrane channel TolC and the membrane fusion protein AcrA. Minocycline
	and doxorubicin have been shown to bind to the phenylalanine cluster
	region of the binding monomer. Here we report the crystal structures
	of AcrB bound to the high-molecular-mass drugs rifampicin and erythromycin.
	These drugs bind to the access monomer, and the binding sites are
	located in the proximal multisite binding pocket, which is separated
	from the phenylalanine cluster region (distal pocket) by the Phe-617
	loop. Our structures indicate that there are two discrete multisite
	binding pockets along the intramolecular channel. High-molecular-mass
	drugs first bind to the proximal pocket in the access state and are
	then forced into the distal pocket in the binding state by a peristaltic
	mechanism involving subdomain movements that include a shift of the
	Phe-617 loop. By contrast, low-molecular-mass drugs, such as minocycline
	and doxorubicin, travel through the proximal pocket without specific
	binding and immediately bind to the distal pocket. The presence of
	two discrete, high-volume multisite binding pockets contributes to
	the remarkably broad substrate recognition of AcrB.},
  doi = {10.1038/nature10641},
  institution = {Department of Cell Membrane Biology, Institute of Scientific and
	Industrial Research, Osaka University, Ibaraki, Osaka 567-0047, Japan.},
  keywords = {Anti-Bacterial Agents, metabolism/pharmacology; Erythromycin, metabolism/pharmacology;
	Escherichia coli Proteins, chemistry/genetics; Escherichia coli,
	drug effects/genetics; Microbial Sensitivity Tests; Models, Molecular;
	Multidrug Resistance-Associated Proteins, chemistry/genetics; Mutation;
	Protein Binding; Protein Structure, Tertiary},
  language = {eng},
  medline-pst = {epublish},
  pii = {nature10641},
  url = {http://dx.doi.org/10.1038/nature10641}
}

@ARTICLE{Nestorovich2002,
  author = {Ekaterina M Nestorovich and Christophe Danelon and Mathias Winterhalter
	and Sergey M Bezrukov},
  title = {Designed to penetrate: time-resolved interaction of single antibiotic
	molecules with bacterial pores.},
  journal = {Proc Natl Acad Sci U S A},
  year = {2002},
  volume = {99},
  pages = {9789--9794},
  number = {15},
  month = {Jul},
  pmid = {12119404},
  abstract = {Membrane permeability barriers are among the factors contributing
	to the intrinsic resistance of bacteria to antibiotics. We have been
	able to resolve single ampicillin molecules moving through a channel
	of the general bacterial porin, OmpF (outer membrane protein F),
	believed to be the principal pathway for the beta-lactam antibiotics.
	With ion channel reconstitution and high-resolution conductance recording,
	we find that ampicillin and several other efficient penicillins and
	cephalosporins strongly interact with the residues of the constriction
	zone of the OmpF channel. Therefore, we hypothesize that, in analogy
	to substrate-specific channels that evolved to bind certain metabolite
	molecules, antibiotics have "evolved" to be channel-specific. Molecular
	modeling suggests that the charge distribution of the ampicillin
	molecule complements the charge distribution at the narrowest part
	of the bacterial porin. Interaction of these charges creates a region
	of attraction inside the channel that facilitates drug translocation
	through the constriction zone and results in higher permeability
	rates.},
  doi = {10.1073/pnas.152206799},
  institution = {Laboratory of Physical and Structural Biology, National Institute
	of Child Health and Human Development, National Institutes of Health,
	Building 9, Room 1E-122, Bethesda, MD 20892-0924, USA.},
  keywords = {Ampicillin, chemistry/pharmacokinetics; Anti-Bacterial Agents, chemistry/pharmacokinetics/pharmacology;
	Bacteria, drug effects/metabolism/ultrastructure; Biological Transport;
	Cell Membrane, drug effects/metabolism; Crystallography, X-Ray; Drug
	Design; Drug Resistance, Bacterial; Kinetics; Time Factors},
  language = {eng},
  medline-pst = {ppublish},
  pii = {152206799},
  url = {http://dx.doi.org/10.1073/pnas.152206799}
}

@ARTICLE{Newton1971,
  author = {N. A. Newton and G. B. Cox and F. Gibson},
  title = {The function of menaquinone (vitamin {K} 2 ) in \textit{Escherichia
	coli} {K}-12.},
  journal = {Biochim Biophys Acta},
  year = {1971},
  volume = {244},
  pages = {155--166},
  number = {1},
  month = {Jul},
  pmid = {4330424},
  keywords = {Aerobiosis; Anaerobiosis; Cell Membrane, metabolism; Chromosome Mapping;
	Escherichia coli, drug effects/growth /&/ development/metabolism/physiology;
	Fluorometry; Fumarates, metabolism; Genetics, Microbial; Glucose,
	metabolism; Kinetics; Lactates, metabolism; Mutation; NAD, metabolism;
	Orotic Acid, biosynthesis/metabolism; Oxidoreductases, metabolism;
	Oxygen Consumption; Transduction, Genetic; Ubiquinone, metabolism/physiology;
	Uracil, metabolism/pharmacology; Vitamin K, biosynthesis/metabolism/pharmacology/physiology},
  language = {eng},
  medline-pst = {ppublish},
  pii = {0304-4165(71)90132-2}
}

@ARTICLE{Nicoloff2013,
  author = {Nicoloff, HervÃ© and Andersson, Dan I.},
  title = {Lon protease inactivation, or translocation of the lon gene, potentiate
	bacterial evolution to antibiotic resistance},
  journal = {Molecular Microbiology},
  year = {2013},
  pages = {n/a--n/a},
  abstract = {Previous work demonstrated that selection for Escherichia coli mutants
	with low antibiotic resistance frequently resulted in co-selection
	of lon mutations and that lonâ mutants evolved higher-level resistance
	faster than a lon+ strain. Here we show that lon mutation causes
	a very low multidrug resistance by inducing the AcrAB-TolC pump via
	stabilization of the acrAB transcriptional activators MarA and SoxS,
	which are substrates of the Lon protease. Fast evolution of lonâ
	mutants towards higher resistance involves selection of frequent
	next-step mutations consisting of large duplications including acrAB
	and the mutated lon gene. Resistance results from the combined effects
	of acrAB duplication and lon mutation increasing dosage of efflux
	pump. In contrast, when acrAB duplication occurs as the first step
	mutation, increased Lon activity caused by lon+ co-duplication mitigates
	the effect of acrAB duplication on resistance, and faster evolution
	towards higher resistance is not observed. As predicted, when the
	functional lon gene is relocated far from acrAB to prevent their
	co-duplication, first-step acrAB duplication confers higher resistance,
	which then allows selection of frequent next-step mutations and results
	in faster evolution towards higher resistance. Our results demonstrate
	how order of appearance of mutations and gene location can influence
	the rate of resistance evolution.},
  doi = {10.1111/mmi.12429},
  issn = {1365-2958},
  url = {http://dx.doi.org/10.1111/mmi.12429}
}

@ARTICLE{Nicoloff2007,
  author = {Hervé Nicoloff and Vincent Perreten and Stuart B Levy},
  title = {Increased genome instability in \textit{Escherichia coli} \textit{lon}
	mutants: relation to emergence of multiple-antibiotic-resistant ({Mar})
	mutants caused by insertion sequence elements and large tandem genomic
	amplifications.},
  journal = {Antimicrob Agents Chemother},
  year = {2007},
  volume = {51},
  pages = {1293--1303},
  number = {4},
  month = {Apr},
  pmid = {17220404},
  abstract = {Thirteen spontaneous multiple-antibiotic-resistant (Mar) mutants of
	Escherichia coli AG100 were isolated on Luria-Bertani (LB) agar in
	the presence of tetracycline (4 microg/ml). The phenotype was linked
	to insertion sequence (IS) insertions in marR or acrR or unstable
	large tandem genomic amplifications which included acrAB and which
	were bordered by IS3 or IS5 sequences. Five different lon mutations,
	not related to the Mar phenotype, were also found in 12 of the 13
	mutants. Under specific selective conditions, most drug-resistant
	mutants appearing late on the selective plates evolved from a subpopulation
	of AG100 with lon mutations. That the lon locus was involved in the
	evolution to low levels of multidrug resistance was supported by
	the following findings: (i) AG100 grown in LB broth had an important
	spontaneous subpopulation (about 3.7x10(-4)) of lon::IS186 mutants,
	(ii) new lon mutants appeared during the selection on antibiotic-containing
	agar plates, (iii) lon mutants could slowly grow in the presence
	of low amounts (about 2x MIC of the wild type) of chloramphenicol
	or tetracycline, and (iv) a lon mutation conferred a mutator phenotype
	which increased IS transposition and genome rearrangements. The association
	between lon mutations and mutations causing the Mar phenotype was
	dependent on the medium (LB versus MacConkey medium) and the antibiotic
	used for the selection. A previously reported unstable amplifiable
	high-level resistance observed after the prolonged growth of Mar
	mutants in a low concentration of tetracycline or chloramphenicol
	can be explained by genomic amplification.},
  doi = {10.1128/AAC.01128-06},
  institution = {Center for Adaptation Genetics and Drug Resistance, Department of
	Molecular Biology and Microbiology, Tufts University School of Medicine,
	136 Harrison Ave., Boston, MA 02111, USA.},
  keywords = {Anti-Bacterial Agents, pharmacology; DNA Transposable Elements, genetics;
	DNA, Bacterial, analysis; DNA-Binding Proteins, genetics/metabolism;
	Drug Resistance, Multiple, Bacterial, genetics; Escherichia coli
	Proteins, genetics/metabolism; Escherichia coli, drug effects/genetics;
	Gene Amplification, genetics; Genome, Bacterial; Genomic Instability;
	Multidrug Resistance-Associated Proteins, genetics/metabolism; Mutation;
	Protease La, genetics/metabolism},
  language = {eng},
  medline-pst = {ppublish},
  pii = {AAC.01128-06},
  url = {http://dx.doi.org/10.1128/AAC.01128-06}
}

@ARTICLE{Nicoloff2006,
  author = {Hervé Nicoloff and Vincent Perreten and Laura M McMurry and Stuart
	B Levy},
  title = {Role for tandem duplication and \textit{lon} protease in {AcrAB-TolC}-
	dependent multiple antibiotic resistance ({Mar}) in an \textit{Escherichia
	coli} mutant without mutations in \textit{marRAB} or \textit{acrRAB}.},
  journal = {J Bacteriol},
  year = {2006},
  volume = {188},
  pages = {4413--4423},
  number = {12},
  month = {Jun},
  pmid = {16740948},
  abstract = {A spontaneous mutant (M113) of Escherichia coli AG100 with an unstable
	multiple antibiotic resistance (Mar) phenotype was isolated in the
	presence of tetracycline. Two mutations were found: an insertion
	in the promoter of lon (lon3::IS186) that occurred first and a subsequent
	large tandem duplication, dupIS186, bearing the genes acrAB and extending
	from the lon3::IS186 to another IS186 present 149 kb away from lon.
	The decreased amount of Lon protease increased the amount of MarA
	by stabilization of the basal quantities of MarA produced, which
	in turn increased the amount of multidrug effux pump AcrAB-TolC.
	However, in a mutant carrying only a lon mutation, the overproduced
	pump mediated little, if any, increased multidrug resistance, indicating
	that the Lon protease was required for the function of the pump.
	This requirement was only partial since resistance was mediated when
	amounts of AcrAB in a lon mutant were further increased by a second
	mutation. In M113, amplification of acrAB on the duplication led
	to increased amounts of AcrAB and multidrug resistance. Spontaneous
	gene duplication represents a new mechanism for mediating multidrug
	resistance in E. coli through AcrAB-TolC.},
  doi = {10.1128/JB.01502-05},
  institution = {Center for Adaptation Genetics and Drug Resistance, Department of
	Molecular Biology and Microbiology, Tufts University School of Medicine,
	136 Harrison Ave., Boston, MA 02111, USA.},
  keywords = {Anti-Bacterial Agents, pharmacology; Bacterial Outer Membrane Proteins,
	genetics/metabolism; Bacterial Proteins, genetics; Blotting, Western;
	Culture Media; DNA Transposable Elements, genetics; DNA-Binding Proteins,
	genetics/metabolism; Drug Resistance, Multiple, Bacterial; Escherichia
	coli Proteins, genetics/metabolism/physiology; Escherichia coli,
	drug effects/genetics/growth /&/ development; Gene Amplification;
	Lipoproteins, genetics/metabolism; Membrane Transport Proteins; Multidrug
	Resistance-Associated Proteins, genetics/metabolism; Mutation; Protease
	La, physiology; Repressor Proteins, genetics; Tetracycline, pharmacology},
  language = {eng},
  medline-pst = {ppublish},
  pii = {188/12/4413},
  url = {http://dx.doi.org/10.1128/JB.01502-05}
}

@ARTICLE{Nikaido2009,
  author = {Hiroshi Nikaido and Yumiko Takatsuka},
  title = {Mechanisms of {RND} multidrug efflux pumps.},
  journal = {Biochim Biophys Acta},
  year = {2009},
  volume = {1794},
  pages = {769--781},
  number = {5},
  month = {May},
  pmid = {19026770},
  abstract = {RND (Resistance-Nodulation-Division) family transporters are widespread
	especially among Gram-negative bacteria, and catalyze the active
	efflux of many antibiotics and chemotherapeutic agents. They have
	very large periplasmic domains, and form tripartite complexes with
	outer membrane channels and periplasmic adaptor proteins. AcrAB-TolC
	complex of Escherichia coli, which pumps out a very wide range of
	drugs, has been studied most intensively. Early studies showed that
	the transporter captures even those substrates that cannot permeate
	across the cytoplasmic membrane, such as dianionic beta-lactams,
	suggesting that the capture can occur from the periplasm. It was
	also suggested that the capture occurs from the cytoplasmic membrane/periplasm
	interface, because most substrates contain a sizable hydrophobic
	domain; however, this may simply be a reflection of the nature of
	the binding site within AcrB. Genetic studies of chimeric transporters
	showed that much of the substrate specificity is determined by their
	periplasmic domains. Biochemical studies with intact cells recently
	led to the determination of the kinetic constants of AcrB for some
	beta-lactams, and the result confirms the old prediction that AcrB
	is a rather slow pump. Reconstitution of purified AcrB and its relatives
	showed that the pump is a drug/proton antiporter, that AcrA strongly
	stimulates the activity of the pump, and that AcrB seems to have
	a highest affinity for conjugated bile salts. Structural study with
	mutants of the network of charged residues in the transmembrane domain
	showed that protonation here produced a far-reaching conformational
	change, which was found to be present in one of the protomers in
	the asymmetric crystal structure of the wild-type AcrB. The functional
	rotatory hypothesis then predicts that the drug bound in the periplasmic
	domain is extruded through this conformational change initiated by
	the protonation of one of the residues in the aforementioned network,
	an idea that was recently supported by disulfide cross-linking as
	well as by the behavior of linked AcrB protomers.},
  doi = {10.1016/j.bbapap.2008.10.004},
  institution = {Department of Molecular and Cell Biology, Barker Hall, University
	of California, Berkeley, CA 94720-3202, USA. nhiroshi@berkeley.edu},
  keywords = {Bacterial Proteins, physiology; Carrier Proteins, physiology; Crystallography,
	X-Ray; Drug Resistance, Bacterial, physiology; Escherichia coli Proteins,
	genetics/physiology; Kinetics; Models, Molecular; Multidrug Resistance-Associated
	Proteins, genetics/physiology; Mutagenesis, Site-Directed; Mutation;
	Phospholipids, metabolism},
  language = {eng},
  medline-pst = {ppublish},
  pii = {S1570-9639(08)00334-8},
  url = {http://dx.doi.org/10.1016/j.bbapap.2008.10.004}
}

@ARTICLE{Nishino2001,
  author = {K. Nishino and A. Yamaguchi},
  title = {Analysis of a complete library of putative drug transporter genes
	in \textit{Escherichia coli}.},
  journal = {J Bacteriol},
  year = {2001},
  volume = {183},
  pages = {5803--5812},
  number = {20},
  month = {Oct},
  pmid = {11566977},
  abstract = {The complete sequencing of bacterial genomes has revealed a large
	number of drug transporter genes. In Escherichia coli, there are
	37 open reading frames (ORFs) assumed to be drug transporter genes
	on the basis of sequence similarities, although the transport capabilities
	of most of them have not been established yet. We cloned all 37 putative
	drug transporter genes in E. coli and investigated their drug resistance
	phenotypes using an E. coli drug-sensitive mutant as a host. E. coli
	cells transformed with a plasmid carrying one of 20 ORFs, i.e., fsr,
	mdfA, yceE, yceL, bcr, emrKY, emrAB, emrD, yidY, yjiO, ydhE, acrAB,
	cusA (formerly ybdE), yegMNO, acrD, acrEF, yhiUV, emrE, ydgFE, and
	ybjYZ, exhibited increased resistance to some of the 26 representative
	antimicrobial agents and chemical compounds tested in this study.
	Of these 20 ORFs, cusA, yegMNO, ydgFE, yceE, yceL, yidY, and ybjYZ
	are novel drug resistance genes. The fsr, bcr, yjiO, ydhE, acrD,
	and yhiUV genes gave broader resistance spectra than previously reported.},
  doi = {10.1128/JB.183.20.5803-5812.2001},
  institution = {Department of Cell Membrane Biology, Institute of Scientific and
	Industrial Research, Osaka University, Ibaraki, Osaka 567-0047, Japan.},
  keywords = {ATP-Binding Cassette Transporters, genetics; Anti-Bacterial Agents;
	Anti-Infective Agents, metabolism; Antiporters, genetics; Biological
	Transport; Carrier Proteins, genetics; Cloning, Molecular; Drug Resistance,
	Microbial, genetics; Escherichia coli Proteins; Escherichia coli,
	genetics; Gene Library; Genes, Bacterial; Genetic Vectors; Membrane
	Proteins, genetics; Open Reading Frames; Plasmids},
  language = {eng},
  medline-pst = {ppublish},
  url = {http://dx.doi.org/10.1128/JB.183.20.5803-5812.2001}
}

@ARTICLE{Notley1995,
  author = {Notley, Lucinda and Ferenci, Thomas},
  title = {Differential expression of mal genes under c{AMP} and endogenous
	inducer control in nutrient-stressed \textit{Escherichia coli}},
  journal = {Molecular Microbiology},
  year = {1995},
  volume = {16},
  pages = {121--129},
  number = {1},
  abstract = {LamB glycoporin has an important general role in carbohydrate uptake
	during growth at low extracellular sugar concentrations. lamB and
	mal regulon induction during glucose starvation and glucose-limited
	continuous culture was investigated using lacZ fusions. A low-level
	burst of lamB induction occurred upon entry into glucose starvation-induced
	stationary phase but returned to basal levels during continued nutrient
	deprivation. Glucose-limited continuous culture elicited much higher
	expression of transporter genes in the mal regulon, as well as [14C]-maltose-transport
	activity; malEFG and malKlamB operons in glucose-limited chemostats
	were expressed to close to half of the level of maltose-induced batch
	cultures. Limitation-induced expression was dependent on both Crp-cAMP
	and MalT activation but was independent of RpoS function. As expected
	for a gene with a Crp-controlled promoter, malT expression was maximal
	under conditions which elicited the highest cAMP levels, but lamB
	induction did not behave in a corresponding fashion. Rather, maximal
	lamB induction occurred at rapid but suboptimal growth rates with
	micromolar or submicromolar medium glucose. Maximal transport and
	lamB induction coincided with increased endogenous maltotriose (inducer)
	concentrations during growth on glucose. Hence regulation of glycoporin
	and the maltose-transport system is not a starvation- or stationary-phase
	response but facilitates the adaptation of Escherichia coli to low-nutrient
	environments through endoinduction.},
  issn = {1365-2958},
  publisher = {Blackwell Publishing Ltd},
  url = {http://dx.doi.org/10.1111/j.1365-2958.1995.tb02397.x}
}

@ARTICLE{OBrien1991,
  author = {P.J. O'Brien},
  title = {Molecular mechanisms of quinone cytotoxicity},
  journal = {Chemico-Biological Interactions },
  year = {1991},
  volume = {80},
  pages = {1 - 41},
  number = {1},
  abstract = {Quinones are probably found in all respiring animal and plant cells.
	They are widely used as anticancer, antibacterial or antimalarial
	drugs and as fungicides. Toxicity can arise as a result of their
	use as well as by the metabolism of other drugs and various environmental
	toxins or dietary constituents. In rapidly dividing cells such as
	tumor cells, cytotoxicity has been attributed to \{DNA\} modification.
	However the molecular basis for the initiation of quinone cytotoxicity
	in resting or non-dividing cells has been attributed to the alkylation
	of essential protein thiol or amine groups and/or the oxidation of
	essential protein thiols by activated oxygen species and/or GSSG.
	Oxidative stress arises when the quinone is reduced by reductases
	to a semiquinone radical which reduces oxygen to superoxide radicals
	and reforms the quinone. This futile redox cycling and oxygen activation
	forms cytotoxic levels of hydrogen peroxide and \{GSSG\} is retained
	by the cell and causes cytotoxic mixed protein disulfide formation.
	Most quinones form \{GSH\} conjugates which also undergo futile redox
	cycling and oxygen activation. Prior depletion of cell \{GSH\} markedly
	increases the cell's susceptibility to alkylating quinones but can
	protect the cell against certain redox cycling quinones. Cytotoxicity
	induced by hydroquinones in isolated hepatocytes can be attributed
	to quinones formed by autoxidation. The higher redox potential benzoquinones
	and naphthoquinones are the most cytotoxic presumably because of
	their higher electrophilicity and thiol reactivity and/or because
	the quinones or \{GSH\} conjugates are more readily reduced to semiquinones
	which activate oxygen. },
  doi = {http://dx.doi.org/10.1016/0009-2797(91)90029-7},
  issn = {0009-2797},
  keywords = {Quinones},
  url = {http://www.sciencedirect.com/science/article/pii/0009279791900297}
}

@ARTICLE{Oliver2000,
  author = {A. Oliver and R. Cantón and P. Campo and F. Baquero and J. Blázquez},
  title = {High frequency of hypermutable \textit{Pseudomonas aeruginosa} in
	cystic fibrosis lung infection.},
  journal = {Science},
  year = {2000},
  volume = {288},
  pages = {1251--1254},
  number = {5469},
  month = {May},
  pmid = {10818002},
  abstract = {The lungs of cystic fibrosis (CF) patients are chronically infected
	for years by one or a few lineages of Pseudomonas aeruginosa. These
	bacterial populations adapt to the highly compartmentalized and anatomically
	deteriorating lung environment of CF patients, as well as to the
	challenges of the immune defenses and antibiotic therapy. These selective
	conditions are precisely those that recent theoretical studies predict
	for the evolution of mechanisms that augment the rate of variation.
	Determination of spontaneous mutation rates in 128 P. aeruginosa
	isolates from 30 CF patients revealed that 36\% of the patients were
	colonized by a hypermutable (mutator) strain that persisted for years
	in most patients. Mutator strains were not found in 75 non-CF patients
	acutely infected with P. aeruginosa. This investigation also reveals
	a link between high mutation rates in vivo and the evolution of antibiotic
	resistance.},
  institution = {Department of Microbiology and Unit for Cystic Fibrosis, Hospital
	Ramón y Cajal, National Institute of Health (INSALUD), 28034 Madrid,
	Spain.},
  keywords = {Adaptation, Physiological, genetics/radiation effects; Bronchi, microbiology/pathology;
	Chronic Disease; Cystic Fibrosis, epidemiology/genetics/microbiology;
	Drug Resistance, Microbial; Genetic Variation; Humans; Mutation;
	Phenotype; Pseudomonas Infections, epidemiology/genetics/microbiology;
	Pseudomonas aeruginosa, drug effects/genetics/isolation /&/ purification/radiation
	effects; Random Amplified Polymorphic DNA Technique; Spain, epidemiology},
  language = {eng},
  medline-pst = {ppublish},
  pii = {8507}
}

@ARTICLE{Palmer1999,
  author = {D. R. Palmer and J. B. Garrett and V. Sharma and R. Meganathan and
	P. C. Babbitt and J. A. Gerlt},
  title = {Unexpected divergence of enzyme function and sequence: "{N}-acylamino
	acid racemase" is o-succinylbenzoate synthase.},
  journal = {Biochemistry},
  year = {1999},
  volume = {38},
  pages = {4252--4258},
  number = {14},
  month = {Apr},
  pmid = {10194342},
  abstract = {A protein identified as "N-acylamino acid racemase" from Amycolaptosis
	sp. is an inefficient enzyme (kcat/Km = 3.7 x 10(2) M-1 s-1). Its
	sequence is 43\% identical to that of an unidentified protein encoded
	by the Bacillus subtilis genome. Both proteins efficiently catalyze
	the o-succinylbenzoate synthase reaction in menaquinone biosynthesis
	(kcat/Km = 2.5 x 10(5) and 7.5 x 10(5) M-1 s-1, respectively), suggesting
	that this is their "correct" metabolic function. Their membership
	in the mechanistically diverse enolase superfamily provides an explanation
	for the catalytic promiscuity of the protein from Amycolaptosis.
	The adventitious promiscuity may provide an example of a protein
	poised for evolution of a new enzymatic function in the enolase superfamily.
	This study demonstrates that the correct assignment of function to
	new proteins in functional and structural genomics may require an
	understanding of the metabolism of the organism.},
  doi = {10.1021/bi990140p},
  institution = {Department of Biochemistry, University of Illinois, Urbana 61801,
	USA.},
  keywords = {Actinobacteria, enzymology; Amino Acid Isomerases, chemistry/genetics/metabolism;
	Amino Acid Sequence; Bacillus subtilis, enzymology; Binding Sites,
	genetics; Catalysis; Evolution, Molecular; Genome, Bacterial; Molecular
	Sequence Data; Multigene Family; Phosphopyruvate Hydratase, chemistry;
	Sequence Homology, Amino Acid; Structure-Activity Relationship; Succinate-CoA
	Ligases, chemistry/genetics/metabolism},
  language = {eng},
  medline-pst = {ppublish},
  pii = {bi990140p},
  url = {http://dx.doi.org/10.1021/bi990140p}
}

@ARTICLE{Palumbi2001,
  author = {S. R. Palumbi},
  title = {Humans as the world's greatest evolutionary force.},
  journal = {Science},
  year = {2001},
  volume = {293},
  pages = {1786--1790},
  number = {5536},
  month = {Sep},
  pmid = {11546863},
  abstract = {In addition to altering global ecology, technology and human population
	growth also affect evolutionary trajectories, dramatically accelerating
	evolutionary change in other species, especially in commercially
	important, pest, and disease organisms. Such changes are apparent
	in antibiotic and human immunodeficiency virus (HIV) resistance to
	drugs, plant and insect resistance to pesticides, rapid changes in
	invasive species, life-history change in commercial fisheries, and
	pest adaptation to biological engineering products. This accelerated
	evolution costs at least $33 billion to $50 billion a year in the
	United States. Slowing and controlling arms races in disease and
	pest management have been successful in diverse ecological and economic
	systems, illustrating how applied evolutionary principles can help
	reduce the impact of humankind on evolution.},
  doi = {10.1126/science.293.5536.1786},
  institution = {Department of Organismic and Evolutionary Biology, Harvard University,
	Cambridge, MA 02138, USA. spalumbi@oeb.harvard.edu},
  keywords = {Adaptation, Physiological, genetics/physiology; Animals; Biological
	Evolution; Biotechnology, economics; Drug Resistance, Microbial,
	genetics/physiology; Drug Resistance, genetics/physiology; Ecosystem;
	Humans; Selection, Genetic; Time Factors},
  language = {eng},
  medline-pst = {ppublish},
  pii = {293/5536/1786},
  url = {http://dx.doi.org/10.1126/science.293.5536.1786}
}

@ARTICLE{Partridge2008,
  author = {Jonathan D Partridge and Douglas F Browning and Meng Xu and Louise
	J Newnham and Colin Scott and Ruth E Roberts and Robert K Poole and
	Jeffrey Green},
  title = {Characterization of the \textit{Escherichia coli} {K}-12 \textit{ydhYVWXUT}
	operon: regulation by {FNR}, {NarL} and {NarP}.},
  journal = {Microbiology},
  year = {2008},
  volume = {154},
  pages = {608--618},
  number = {Pt 2},
  month = {Feb},
  pmid = {18227264},
  abstract = {In Escherichia coli K-12 the expression of many genes is controlled
	by the oxygen-responsive transcription factor FNR and the nitrate-
	and nitrite-responsive two-component systems NarXL and NarPQ. Here,
	the ydhY gene is shown to be the first gene of a six-gene operon
	(ydhYVWXUT) that encodes proteins predicted to be components of an
	oxidoreductase. Mapping the ydhY-T transcript start and site-directed
	mutagenesis confirmed that the ydhY-T genes are transcribed from
	an FNR-dependent class II promoter and showed that the FNR site is
	centred at -42.5. In the presence of nitrate or nitrite, NarXL and
	NarPQ repressed ydhY-T expression. Analysis of the DNA sequence of
	the ydhY promoter region (PydhY) revealed the presence of four heptameric
	sequences similar to NarL/P binding sites centred at -42, -16, +6
	and +15. The latter heptamers are arranged as a 7-2-7 inverted repeat,
	which is required for recognition by NarP. Accordingly, NarP protected
	the 7-2-7 region in DNase I footprints, and mutation of either heptamer
	+6 or heptamer +15 impaired nitrite-mediated repression, whereas
	mutation of heptamer -42 and heptamer -16 did not affect the response
	to nitrite. The NarL protein also protected the 7-2-7 region, but
	in contrast to NarP, the NarL footprint extended further upstream
	to encompass the -16 heptamer. The extended NarL footprint was consistent
	with the presence of multiple NarL-PydhY complexes in gel retardation
	assays. Mutation of heptamer -42, which is located within the FNR
	binding site, or heptamer +6 (but not heptamers -16 or +15) impaired
	nitrate-mediated repression. Thus, although the region of the ydhY-T
	promoter containing the -16 and +15 heptamers was recognized by NarL
	in vitro, mutation of these heptamers did not affect NarL-mediated
	repression in vivo.},
  doi = {10.1099/mic.0.2007/012146-0},
  institution = {Department of Molecular Biology and Biotechnology, The University
	of Sheffield, Sheffield, UK.},
  keywords = {Bacteria, Anaerobic, growth /&/ development; Base Sequence; Binding
	Sites; DNA Footprinting; DNA-Binding Proteins, genetics; Down-Regulation;
	Electrophoretic Mobility Shift Assay; Escherichia coli K12, genetics/growth
	/&/ development; Escherichia coli Proteins, genetics; Gene Expression
	Regulation, Bacterial; Iron-Sulfur Proteins, genetics; Molecular
	Sequence Data; Mutagenesis, Site-Directed; Nitrates, metabolism;
	Nitrites, metabolism; Oligonucleotide Array Sequence Analysis; Operon;
	Oxidoreductases, genetics; Regulatory Sequences, Nucleic Acid; Repressor
	Proteins, genetics; Sequence Analysis; Transcription Initiation Site;
	Transcription, Genetic},
  language = {eng},
  medline-pst = {ppublish},
  pii = {154/2/608},
  url = {http://dx.doi.org/10.1099/mic.0.2007/012146-0}
}

@ARTICLE{Pena-Miller2013,
  author = {Rafael Peña-Miller AND David Laehnemann AND Gunther Jansen AND Ayari
	Fuentes-Hernandez AND Philip Rosenstiel AND Hinrich Schulenburg AND
	Robert Beardmore},
  title = {When the Most Potent Combination of Antibiotics Selects for the Greatest
	Bacterial Load: The Smile-Frown Transition},
  journal = {PLoS Biol},
  year = {2013},
  volume = {11},
  pages = {e1001540},
  number = {4},
  month = {04},
  abstract = {<p>Finding the most potent combinations of antibiotics in the lab
	can be a challenge if antibiotic interactions are not robust to evolutionary
	adaptation.</p>},
  doi = {10.1371/journal.pbio.1001540},
  publisher = {Public Library of Science},
  url = {http://www.plosbiology.org/article/info:doi/10.1371/journal.pbio.1001540}
}

@ARTICLE{Philippe2004,
  author = {Nadège Philippe and Jean-Pierre Alcaraz and Evelyne Coursange and
	Johannes Geiselmann and Dominique Schneider},
  title = {Improvement of {pCVD442}, a suicide plasmid for gene allele exchange
	in bacteria.},
  journal = {Plasmid},
  year = {2004},
  volume = {51},
  pages = {246--255},
  number = {3},
  month = {May},
  pmid = {15109831},
  abstract = {Allelic exchange experiments allow investigation of the functions
	of many unknown genes identified during the sequencing of entire
	genomes. Isogenic strains differing by only specific mutations can
	be constructed. Among other tools, suicide plasmids are widely used
	for this task. They present many advantages because they leave no
	scars on the chromosome, and therefore allow combining several mutations
	in the same genetic background. While using the previously described
	pCVD442 suicide plasmid [Infect. Immun. 59 (1991) 4310], we found
	untargeted recombination events due to the presence of an IS1 element
	on this plasmid. The plasmid was therefore improved by removal of
	the IS1 element. We also replaced the bla gene of pCVD442, conferring
	ampicillin resistance, by the cat gene conferring chloramphenicol
	resistance, leading to the new suicide plasmid pDS132. The plasmid
	was entirely sequenced. We demonstrate that this new vector can be
	easily used to introduce various types of mutations into different
	genetics backgrounds: removal of IS elements, introduction of point
	mutations or deletions. It can be introduced into bacterial strains
	by either transformation or conjugation.},
  doi = {10.1016/j.plasmid.2004.02.003},
  institution = {Laboratoire Adaptation et Pathogénie des Microorganismes, CNRS UMR
	5163, Université Joseph FOURIER, 460, rue de la piscine, 38400 Saint
	Martin d'Heres, France.},
  keywords = {Alleles; DNA Primers; DNA Transposable Elements, genetics; Escherichia
	coli, genetics; Genes, Transgenic, Suicide, genetics; Plasmids, genetics;
	Transformation, Bacterial, genetics},
  language = {eng},
  medline-pst = {ppublish},
  pii = {S0147619X04000319},
  url = {http://dx.doi.org/10.1016/j.plasmid.2004.02.003}
}

@ARTICLE{Plotkin2011,
  author = {Joshua B Plotkin and Grzegorz Kudla},
  title = {Synonymous but not the same: the causes and consequences of codon
	bias.},
  journal = {Nat Rev Genet},
  year = {2011},
  volume = {12},
  pages = {32--42},
  number = {1},
  month = {Jan},
  pmid = {21102527},
  abstract = {Despite their name, synonymous mutations have significant consequences
	for cellular processes in all taxa. As a result, an understanding
	of codon bias is central to fields as diverse as molecular evolution
	and biotechnology. Although recent advances in sequencing and synthetic
	biology have helped to resolve longstanding questions about codon
	bias, they have also uncovered striking patterns that suggest new
	hypotheses about protein synthesis. Ongoing work to quantify the
	dynamics of initiation and elongation is as important for understanding
	natural synonymous variation as it is for designing transgenes in
	applied contexts.},
  doi = {10.1038/nrg2899},
  institution = {Department of Biology and Program in Applied Mathematics and Computational
	Science, University of Pennsylvania, 433 South University Avenue,
	Philadelphia, Pennsylvania 19104, USA. jplotkin@sas.upenn.edu},
  keywords = {Animals; Codon, genetics; Drosophila Proteins, genetics; Gene Expression;
	Genome; Humans; Mice; Mutation; Protein Biosynthesis},
  language = {eng},
  medline-pst = {ppublish},
  pii = {nrg2899},
  url = {http://dx.doi.org/10.1038/nrg2899}
}

@ARTICLE{Proudfoot2004,
  author = {Michael Proudfoot and Ekaterina Kuznetsova and Greg Brown and Narayana
	N Rao and Masanari Kitagawa and Hirotada Mori and Alexei Savchenko
	and Alexander F Yakunin},
  title = {General enzymatic screens identify three new nucleotidases in \textit{Escherichia
	coli}. Biochemical characterization of {SurE}, {YfbR}, and {YjjG}.},
  journal = {J Biol Chem},
  year = {2004},
  volume = {279},
  pages = {54687--54694},
  number = {52},
  month = {Dec},
  pmid = {15489502},
  abstract = {To find proteins with nucleotidase activity in Escherichia coli, purified
	unknown proteins were screened for the presence of phosphatase activity
	using the general phosphatase substrate p-nitrophenyl phosphate.
	Proteins exhibiting catalytic activity were then assayed for nucleotidase
	activity against various nucleotides. These screens identified the
	presence of nucleotidase activity in three uncharacterized E. coli
	proteins, SurE, YfbR, and YjjG, that belong to different enzyme superfamilies:
	SurE-like family, HD domain family (YfbR), and haloacid dehalogenase
	(HAD)-like superfamily (YjjG). The phosphatase activity of these
	proteins had a neutral pH optimum (pH 7.0-8.0) and was strictly dependent
	on the presence of divalent metal cations (SurE: Mn(2+) > Co(2+)
	> Ni(2+) > Mg(2+); YfbR: Co(2+) > Mn(2+) > Cu(2+); YjjG: Mg(2+) >
	Mn(2+) > Co(2+)). Further biochemical characterization of SurE revealed
	that it has a broad substrate specificity and can dephosphorylate
	various ribo- and deoxyribonucleoside 5'-monophosphates and ribonucleoside
	3'-monophosphates with highest affinity to 3'-AMP. SurE also hydrolyzed
	polyphosphate (exopolyphosphatase activity) with the preference for
	short-chain-length substrates (P(20-25)). YfbR was strictly specific
	to deoxyribonucleoside 5'-monophosphates, whereas YjjG showed narrow
	specificity to 5'-dTMP, 5'-dUMP, and 5'-UMP. The three enzymes also
	exhibited different sensitivities to inhibition by various nucleoside
	di- and triphosphates: YfbR was equally sensitive to both di- and
	triphosphates, SurE was inhibited only by triphosphates, and YjjG
	was insensitive to these effectors. The differences in their sensitivities
	to nucleotides and their varied substrate specificities suggest that
	these enzymes play unique functions in the intracellular nucleotide
	metabolism in E. coli.},
  doi = {10.1074/jbc.M411023200},
  institution = {Banting and Best Department of Medical Research, University of Toronto,
	Ontario M5G 1L6, Canada.},
  keywords = {Acid Phosphatase, analysis/antagonists /&/ inhibitors/metabolism;
	Cations, Divalent, pharmacology; Deoxyribonucleotides, metabolism;
	Enzyme Inhibitors, pharmacology; Escherichia coli Proteins, analysis/antagonists
	/&/ inhibitors/metabolism; Escherichia coli, enzymology; Hydrogen-Ion
	Concentration; Hydrolysis; Kinetics; N-Glycosyl Hydrolases, analysis/antagonists
	/&/ inhibitors/metabolism; Nucleotidases, analysis/antagonists /&/
	inhibitors/metabolism; Nucleotides, metabolism/pharmacology; Phosphoric
	Monoester Hydrolases, metabolism; Polyphosphates, metabolism; Ribonucleotides,
	metabolism; Substrate Specificity},
  language = {eng},
  medline-pst = {ppublish},
  pii = {M411023200},
  url = {http://dx.doi.org/10.1074/jbc.M411023200}
}

@ARTICLE{Quinlan2010,
  author = {Aaron R Quinlan and Ira M Hall},
  title = {{BEDTools}: a flexible suite of utilities for comparing genomic features.},
  journal = {Bioinformatics},
  year = {2010},
  volume = {26},
  pages = {841--842},
  number = {6},
  month = {Mar},
  pmid = {20110278},
  abstract = {Testing for correlations between different sets of genomic features
	is a fundamental task in genomics research. However, searching for
	overlaps between features with existing web-based methods is complicated
	by the massive datasets that are routinely produced with current
	sequencing technologies. Fast and flexible tools are therefore required
	to ask complex questions of these data in an efficient manner.This
	article introduces a new software suite for the comparison, manipulation
	and annotation of genomic features in Browser Extensible Data (BED)
	and General Feature Format (GFF) format. BEDTools also supports the
	comparison of sequence alignments in BAM format to both BED and GFF
	features. The tools are extremely efficient and allow the user to
	compare large datasets (e.g. next-generation sequencing data) with
	both public and custom genome annotation tracks. BEDTools can be
	combined with one another as well as with standard UNIX commands,
	thus facilitating routine genomics tasks as well as pipelines that
	can quickly answer intricate questions of large genomic datasets.
	AVAILABILITY AND IMPLEMENTATION: BEDTools was written in C++. Source
	code and a comprehensive user manual are freely available at http://code.google.com/p/bedtoolsaaronquinlan@gmail.com;
	imh4y@virginia.eduSupplementary data are available at Bioinformatics
	online.},
  doi = {10.1093/bioinformatics/btq033},
  institution = {Department of Biochemistry and Molecular Genetics, University of
	Virginia School of Medicine, Charlottesville, VA 22908, USA. aaronquinlan@gmail.com},
  keywords = {Genome; Genomics, methods; Internet; Software},
  language = {eng},
  medline-pst = {ppublish},
  pii = {btq033},
  url = {http://dx.doi.org/10.1093/bioinformatics/btq033}
}

@ARTICLE{Reed2003,
  author = {Jennifer L Reed and Thuy D Vo and Christophe H Schilling and Bernhard
	O Palsson},
  title = {An expanded genome-scale model of \textit{Escherichia coli} {K}-12
	({iJR904 GSM/GPR}).},
  journal = {Genome Biol},
  year = {2003},
  volume = {4},
  pages = {R54},
  number = {9},
  pmid = {12952533},
  abstract = {Diverse datasets, including genomic, transcriptomic, proteomic and
	metabolomic data, are becoming readily available for specific organisms.
	There is currently a need to integrate these datasets within an in
	silico modeling framework. Constraint-based models of Escherichia
	coli K-12 MG1655 have been developed and used to study the bacterium's
	metabolism and phenotypic behavior. The most comprehensive E. coli
	model to date (E. coli iJE660a GSM) accounts for 660 genes and includes
	627 unique biochemical reactions.An expanded genome-scale metabolic
	model of E. coli (iJR904 GSM/GPR) has been reconstructed which includes
	904 genes and 931 unique biochemical reactions. The reactions in
	the expanded model are both elementally and charge balanced. Network
	gap analysis led to putative assignments for 55 open reading frames
	(ORFs). Gene to protein to reaction associations (GPR) are now directly
	included in the model. Comparisons between predictions made by iJR904
	and iJE660a models show that they are generally similar but differ
	under certain circumstances. Analysis of genome-scale proton balancing
	shows how the flux of protons into and out of the medium is important
	for maximizing cellular growth.E. coli iJR904 has improved capabilities
	over iJE660a. iJR904 is a more complete and chemically accurate description
	of E. coli metabolism than iJE660a. Perhaps most importantly, iJR904
	can be used for analyzing and integrating the diverse datasets. iJR904
	will help to outline the genotype-phenotype relationship for E. coli
	K-12, as it can account for genomic, transcriptomic, proteomic and
	fluxomic data simultaneously.},
  doi = {10.1186/gb-2003-4-9-r54},
  institution = {Department of Bioengineering, University of California, San Diego,
	Gilman Drive, La Jolla, CA 92092, USA. bpalsson@be-research.ucsd.edu},
  keywords = {Citric Acid Cycle, genetics; Escherichia coli Proteins, genetics/metabolism;
	Escherichia coli, genetics/metabolism; Genes, Bacterial, genetics;
	Genome, Bacterial; Glycerol, metabolism; Ketoglutaric Acids, metabolism;
	Models, Biological; Open Reading Frames, genetics},
  language = {eng},
  medline-pst = {ppublish},
  url = {http://dx.doi.org/10.1186/gb-2003-4-9-r54}
}

@ARTICLE{Reizer1994,
  author = {J. Reizer and A. Reizer and M. H. Saier},
  title = {A functional superfamily of sodium/solute symporters.},
  journal = {Biochim Biophys Acta},
  year = {1994},
  volume = {1197},
  pages = {133--166},
  number = {2},
  month = {Jun},
  pmid = {8031825},
  abstract = {Eleven families of sodium/solute symporters are defined based on their
	degrees of sequence similarities, and the protein members of these
	families are characterized in terms of their solute and cation specificities,
	their sizes, their topological features, their evolutionary relationships,
	and their relative degrees and regions of sequence conservation.
	In some cases, particularly where site-specific mutagenesis analyses
	have provided functional information about specific proteins, multiple
	alignments of members of the relevant families are presented, and
	the degrees of conservation of the mutated residues are evaluated.
	Signature sequences for several of the eleven families are presented
	to facilitate identification of new members of these families as
	they become sequenced. Phylogenetic tree construction reveals the
	evolutionary relationships between members of each family. One of
	these families is shown to belong to the previously defined major
	facilitator superfamily. The other ten families do not show sufficient
	sequence similarity with each other or with other identified transport
	protein families to establish homology between them. This study serves
	to clarify structural, functional and evolutionary relationships
	among eleven distinct families of functionally related transport
	proteins.},
  institution = {Department of Biology, University of California at San Diego, La
	Jolla 92093-0116.},
  keywords = {Amino Acid Sequence; Animals; Base Sequence; Binding Sites; Carrier
	Proteins, genetics; Humans; Membrane Proteins, genetics; Molecular
	Sequence Data; Mutation; Sequence Alignment; Sodium},
  language = {eng},
  medline-pst = {ppublish},
  pii = {0304-4157(94)90003-5}
}

@ARTICLE{Rodrigue2005,
  author = {Agnès Rodrigue and Géraldine Effantin and Marie-Andrée Mandrand-Berthelot},
  title = {Identification of \textit{rcnA} (\textit{yohM}), a nickel and cobalt
	resistance gene in \textit{Escherichia coli}.},
  journal = {J Bacteriol},
  year = {2005},
  volume = {187},
  pages = {2912--2916},
  number = {8},
  month = {Apr},
  pmid = {15805538},
  abstract = {We report here on the isolation and primary characterization of the
	yohM gene of Escherichia coli. We show that yohM encodes a membrane-bound
	polypeptide conferring increased nickel and cobalt resistance in
	E. coli. yohM was specifically induced by nickel or cobalt but not
	by cadmium, zinc, or copper. Mutation of yohM increased the accumulation
	of nickel inside the cell, whereas cells harboring yohM in multicopy
	displayed reduced intracellular nickel content. Our data support
	the hypothesis that YohM is the first described efflux system for
	nickel and cobalt in E. coli. We propose rcnA (resistance to cobalt
	and nickel) as the new denomination of yohM.},
  doi = {10.1128/JB.187.8.2912-2916.2005},
  institution = {Unité de Microbiologie et Génétique, Unité Mixte de Recherche 5122,
	Centre National de la Recherche Scientifique, Institut National des
	Sciences, Applquée de Lyon I, Villeurbanne, France. agnes.rodrigue@insa-lyon.fr},
  keywords = {Amino Acid Sequence; Biological Transport; Cobalt, metabolism/pharmacology;
	Drug Resistance, Bacterial, physiology; Escherichia coli Proteins,
	isolation /&/ purification/physiology; Escherichia coli, drug effects/genetics/metabolism;
	Membrane Proteins, isolation /&/ purification/physiology; Molecular
	Sequence Data; Nickel, metabolism/pharmacology; Sequence Homology,
	Amino Acid},
  language = {eng},
  medline-pst = {ppublish},
  pii = {187/8/2912},
  url = {http://dx.doi.org/10.1128/JB.187.8.2912-2916.2005}
}

@ARTICLE{Ross2004,
  author = {David Ross},
  title = {Quinone reductases multitasking in the metabolic world.},
  journal = {Drug Metab Rev},
  year = {2004},
  volume = {36},
  pages = {639--654},
  number = {3-4},
  month = {Oct},
  pmid = {15554240},
  abstract = {The multiple functions of NAD(P)H:quinone oxidoreductase 1 (NQO1,
	DT-diaphorase) in the cell are reviewed. NQO1 has long been viewed
	as a chemoprotective enzyme involved in cellular defense against
	the electrophilic and oxidizing metabolites of xenobiotic quinones.
	It also participates in reduction of endogenous quinones, such as
	vitamin E quinone and ubiquinone, generating antioxidant forms of
	these molecules. NQO1 has recently been shown to interact with superoxide
	and may be involved in scavenging superoxide within the cell. In
	addition, the possible role of NQO1 in p53 stabilization and consequently
	in contributing to p53-dependent stress responses is summarized.
	Such protein multitasking is a good strategy in terms of cellular
	economy. NQO1 can also be exploited in the design of NQO1-directed
	antitumor agents such as the new aziridinylbenzoquinone RH1 and Hsp90
	inhibitors such as 17AAG. Polymorphisms in NQO1 which have profound
	influence on phenotype such as the NQO1*2 polymorphism may influence
	the chemoprotective actions of NQO1, and should be considered when
	NQO1-directed antitumor quinones are used for therapy in patients.},
  doi = {10.1081/DMR-200033465},
  institution = {Department of Pharmaceutical Sciences, School of Pharmacy, University
	of Colorado Health Sciences Center, Denver, Colorado 80262, USA.
	David.Ross@uchsc.edu},
  keywords = {Animals; Antioxidants, metabolism; Humans; Polymorphism, Genetic,
	physiology; Quinone Reductases, genetics/metabolism},
  language = {eng},
  medline-pst = {ppublish},
  url = {http://dx.doi.org/10.1081/DMR-200033465}
}

@INBOOK{Roth1996,
  chapter = {Rearrangements of the bacterial chromosome: formation and applications.},
  pages = {2256-2276},
  title = {\textit{Escherichia coli} and \textit{Salmonella typhimurium} : cellular
	and molecular biology, 2nd ed.},
  publisher = {American Society for Microbiology},
  year = {1996},
  editor = {R. Curtiss and F. C. Neidhardt and J. L. Ingraham and E. C. C. Lin
	and K. B. Low and B. Magasanik and W. S. Reznikoff and M. Riley and
	M. Schaechter and H. E. Umbarger},
  author = {Roth, John R. and Benson, Nicholas and Galitski, Timothy and Haack,
	Kenneth and Lawrence, Jeffrey G. and Miesel, Lynn},
  address = {Washington, DC}
}

@ARTICLE{Routh2009,
  author = {Mathew D Routh and Chih-Chia Su and Qijing Zhang and Edward W Yu},
  title = {Structures of {AcrR} and {CmeR}: insight into the mechanisms of transcriptional
	repression and multi-drug recognition in the {TetR} family of regulators.},
  journal = {Biochim Biophys Acta},
  year = {2009},
  volume = {1794},
  pages = {844--851},
  number = {5},
  month = {May},
  pmid = {19130905},
  abstract = {The transcriptional regulators of the TetR family act as chemical
	sensors to monitor the cellular environment in many bacterial species.
	To perform this function, members of the TetR family harbor a diverse
	ligand-binding domain capable of recognizing the same series of compounds
	as the transporters they regulate. Many of the regulators can be
	induced by a wide array of structurally unrelated compounds. Binding
	of these structurally unrelated ligands to the regulator results
	in a conformational change that is transmitted to the DNA-binding
	region, causing the repressor to lose its DNA-binding capacity and
	allowing for the initiation of transcription. The multi-drug binding
	proteins AcrR of Escherichia coli and CmeR from Campylobacter jejuni
	are members of the TetR family of transcriptional repressors that
	regulate the expression of the multidrug resistant efflux pumps AcrAB
	and CmeABC, respectively. To gain insights into the mechanisms of
	transcriptional regulation and how multiple ligands induce the same
	physiological response, we determined the crystal structures of the
	AcrR and CmeR regulatory proteins. In this review, we will summarize
	the new findings with AcrR and CmeR, and discuss the novel features
	of these two proteins in comparison with other regulators in the
	TetR family.},
  doi = {10.1016/j.bbapap.2008.12.001},
  institution = {Molecular, Cellular and Developmental Biology Interdepartmental Graduate
	Program, Iowa State University, IA 50011, USA.},
  keywords = {Bacterial Proteins, chemistry; Campylobacter jejuni, chemistry; Crystallography,
	X-Ray; Drug Resistance, Multiple, Bacterial, genetics; Escherichia
	coli Proteins, chemistry; Models, Molecular; P-Glycoproteins, chemistry;
	Repressor Proteins, chemistry; Transcription Factors, chemistry},
  language = {eng},
  medline-pst = {ppublish},
  pii = {S1570-9639(08)00385-3},
  url = {http://dx.doi.org/10.1016/j.bbapap.2008.12.001}
}

@ARTICLE{Rozen2000,
  author = {Rozen and Lenski},
  title = {Long-Term Experimental Evolution in \textit{Escherichia coli}. {VIII}.
	Dynamics of a Balanced Polymorphism.},
  journal = {Am Nat},
  year = {2000},
  volume = {155},
  pages = {24--35},
  number = {1},
  month = {Jan},
  pmid = {10657174},
  abstract = {We describe the short- and long-term dynamics of a phenotypic polymorphism
	that arose in a population of Escherichia coli while it was serially
	propagated for almost 20,000 generations in a glucose-limited minimal
	medium. The two types, designated L and S, differ conspicuously in
	the size of the colonies they form on agar plates as well as the
	size of their individual cells, and these differences are heritable.
	The S type reached a detectable frequency (>1\%) at generation 6,000,
	and it remained above that frequency throughout the subsequent generations.
	In addition to morphological differences, L and S diverged in important
	ecological properties. With clones isolated at 18,000 generations,
	L has a maximal growth rate in fresh medium that is approximately
	20\% higher than that of S. However, experiments with conditioned
	media demonstrate that L and S secrete one or more metabolites that
	promote the growth of S but not of L. The death rate of L during
	stationary phase also increases when S is abundant, which suggests
	that S may either secrete a metabolite that is toxic to L or remove
	some factor that enables the survival of L. One-day competition experiments
	with the clones isolated at generation 18,000 show that their relative
	fitness is frequency dependent, with each type having an advantage
	when rare. When these two types are grown together for a period of
	several weeks, they converge on an equilibrium frequency that is
	consistent with the 1-d competition experiments. Over the entire
	14,000-generation period of coexistence, however, the frequency of
	the S type fluctuated between approximately 10\% and 85\%. We offer
	several hypotheses that may explain the fluctuations in this balanced
	polymorphism, including the possibility of coevolution between the
	two types.},
  doi = {10.1086/303299},
  language = {eng},
  medline-pst = {ppublish},
  pii = {AN980435},
  url = {http://dx.doi.org/10.1086/303299}
}

@ARTICLE{SaiSree2001,
  author = {L. SaiSree and M. Reddy and J. Gowrishankar},
  title = {{IS}\textit{186} insertion at a hot spot in the \textit{lon} promoter
	as a basis for {Lon} protease deficiency of \textit{Escherichia coli}
	{B}: identification of a consensus target sequence for {IS}\textit{186}
	transposition.},
  journal = {J Bacteriol},
  year = {2001},
  volume = {183},
  pages = {6943--6946},
  number = {23},
  month = {Dec},
  pmid = {11698384},
  abstract = {The radiation sensitivity of Escherichia coli B was first described
	more than 50 years ago, and the genetic locus responsible for the
	trait was subsequently identified as lon (encoding Lon protease).
	We now show that both E. coli B and the first reported E. coli K-12
	lon mutant, AB1899, carry IS186 insertions in opposite orientations
	at a single site in the lon promoter region and that this site represents
	a natural hot spot for transposition of the insertion sequence (IS)
	element. Our analysis of deposited sequence data for a number of
	other IS186 insertion sites permitted the deductions that (i) the
	consensus target site sequence for IS186 transposition is 5'-(G)(>
	or =4)(N)(3-6)(C)(> or =4)-3', (ii) the associated host sequence
	duplication varies within the range of 6 to 12 bp and encompasses
	the N(3-6) sequence, and (iii) in a majority of instances, at least
	one end of the duplication is at the G-N (or N-C) junction. IS186-related
	sequences were absent in closely related bacterium Salmonella enterica
	serovar Typhimurium, indicating that this IS element is a recent
	acquisition in the evolutionary history of E. coli.},
  doi = {10.1128/JB.183.23.6943-6946.2001},
  institution = {Centre for Cellular and Molecular Biology, Hyderabad 500007, India.},
  keywords = {ATP-Dependent Proteases; Base Sequence; DNA Transposable Elements;
	Escherichia coli Proteins; Escherichia coli, genetics; Gene Dosage;
	Heat-Shock Proteins, deficiency/genetics; Molecular Sequence Data;
	Promoter Regions, Genetic; Protease La; Serine Endopeptidases, deficiency/genetics},
  language = {eng},
  medline-pst = {ppublish},
  url = {http://dx.doi.org/10.1128/JB.183.23.6943-6946.2001}
}

@ARTICLE{Samaluru2007,
  author = {Harish Samaluru and L. SaiSree and Manjula Reddy},
  title = {Role of {SufI} ({FtsP}) in cell division of \textit{Escherichia coli}:
	evidence for its involvement in stabilizing the assembly of the divisome.},
  journal = {J Bacteriol},
  year = {2007},
  volume = {189},
  pages = {8044--8052},
  number = {22},
  month = {Nov},
  pmid = {17766410},
  abstract = {The function of SufI, a well-studied substrate of the TatABC translocase
	in Escherichia coli, is not known. It was earlier implicated in cell
	division, based on the finding that multiple copies of sufI suppressed
	the phenotypes of cells with mutations in ftsI (ftsI23), which encodes
	a divisomal transpeptidase. Recently, sufI was identified as both
	a multicopy suppressor gene and a synthetic lethal mutant of ftsEX,
	which codes for a division-specific putative ABC transporter. In
	this study, we show that sufI is essential for the viability of E.
	coli cells subjected to various forms of stress, including oxidative
	stress and DNA damage. The sufI mutant also exhibits sulA-independent
	filamentation, indicating a role in cell division. The phenotypes
	of the sufI mutant are suppressed by factors that stabilize FtsZ
	ring assembly, such as increased expression of cell division proteins
	FtsQAZ or FtsN or the presence of the gain-of-function ftsA* (FtsA
	R286W) mutation, suggesting that SufI is a divisomal protein required
	during stress conditions. In support of this, multicopy sufI suppressed
	the divisional defects of mutants carrying the ftsA12, ftsQ1, or
	ftsK44 allele but not those of mutants carrying ftsZ84. Most of the
	division-defective mutants, in particular those carrying a DeltaftsEX
	or ftsI23 allele, exhibited sensitivity to oxidative stress or DNA
	damage, and this sensitivity was also abolished by multiple copies
	of SufI. All of these data suggest that SufI is a division component
	involved in protecting or stabilizing the divisomal assembly under
	conditions of stress. Since sufI fulfils the requirements to be designated
	an fts gene, we propose that it be renamed ftsP.},
  doi = {10.1128/JB.00773-07},
  institution = {Centre for Cellular and Molecular Biology, Uppal Road, Hyderabad
	500007, India.},
  keywords = {Cell Division; Escherichia coli Proteins, chemistry/genetics/metabolism;
	Escherichia coli, cytology/genetics/metabolism; Gene Expression Regulation,
	Bacterial; Mutation; Temperature; Transcription, Genetic},
  language = {eng},
  medline-pst = {ppublish},
  pii = {JB.00773-07},
  url = {http://dx.doi.org/10.1128/JB.00773-07}
}

@ARTICLE{Samarasinghe2008,
  author = {Shivanthi Samarasinghe and Mohamed Samir El-Robh and David C Grainger
	and Wenke Zhang and Panos Soultanas and Stephen J W Busby},
  title = {Autoregulation of the \textit{Escherichia coli} \textit{melR} promoter:
	repression involves four molecules of {MelR}.},
  journal = {Nucleic Acids Res},
  year = {2008},
  volume = {36},
  pages = {2667--2676},
  number = {8},
  month = {May},
  pmid = {18346968},
  abstract = {The Escherichia coli MelR protein is a transcription activator that
	autoregulates its own promoter by repressing transcription initiation.
	Optimal repression requires MelR binding to a site that overlaps
	the melR transcription start point and to upstream sites. In this
	work, we have investigated the different determinants needed for
	optimal repression and their spatial requirements. We show that repression
	requires a complex involving four DNA-bound MelR molecules, and that
	the global CRP regulator plays little or no role.},
  doi = {10.1093/nar/gkn119},
  institution = {School of Biosciences, The University of Birmingham, Edgbaston, Birmingham
	B15 2TT, UK.},
  keywords = {Binding Sites; Cyclic AMP Receptor Protein, metabolism; DNA-Binding
	Proteins, genetics/metabolism/ultrastructure; Escherichia coli Proteins,
	genetics/metabolism/ultrastructure; Escherichia coli, genetics; Gene
	Expression Regulation, Bacterial; Homeostasis; Microscopy, Atomic
	Force; Promoter Regions, Genetic; Repressor Proteins, genetics/metabolism/ultrastructure;
	Trans-Activators, genetics/metabolism/ultrastructure; Transcription
	Factors, metabolism},
  language = {eng},
  medline-pst = {ppublish},
  pii = {gkn119},
  url = {http://dx.doi.org/10.1093/nar/gkn119}
}

@ARTICLE{Sampaio2004,
  author = {Maria-Manuel Sampaio and Fabienne Chevance and Renate Dippel and
	Tanja Eppler and Anja Schlegel and Winfried Boos and Ying-Jie Lu
	and Charles O Rock},
  title = {Phosphotransferase-mediated transport of the osmolyte 2-O-alpha-mannosyl-D-glycerate
	in \textit{Escherichia coli} occurs by the product of the \textit{mngA}
	(\textit{hrsA}) gene and is regulated by the \textit{mngR} (\textit{farR})
	gene product acting as repressor.},
  journal = {J Biol Chem},
  year = {2004},
  volume = {279},
  pages = {5537--5548},
  number = {7},
  month = {Feb},
  pmid = {14645248},
  abstract = {2-O-alpha-mannosyl-D-glycerate (MGs) has been recognized as an osmolyte
	in hyperthermophilic but not mesophilic prokaryotes. We report that
	MG is taken up and utilized as sole carbon source by Escherichia
	coli K12, strainMC4100. Uptake is mediated by the P-enolpyruvate-dependent
	phosphotransferase system with the MG-inducible HrsA (now called
	MngA) protein as its specific EIIABC complex. The apparent Km of
	MG uptake in induced cells was 10 microm, and the Vmax was 0.65 nmol/min/10(9)
	cells. Inverted membrane vesicles harboring plasmid-encoded MngA
	phosphorylated MG in a P-enolpyruvate-dependent manner. A deletion
	mutant in mngA was devoid of MG transport but is complemented by
	a plasmid harboring mngA. Uptake of MG in MC4100 also caused induction
	of a regulon specifying the uptake and the metabolism of galactarate
	and glucarate controlled by the CdaR activator. The ybgG gene (now
	called mngB) the gene immediately downstream of mngA encodes a protein
	with alpha-mannosidase activity. farR, the gene upstream of mngA
	(now called mngR) had previously been characterized as a fatty acyl-responsive
	regulator; however, deletion of mngR resulted in the up-regulation
	of only two genes, mngA and mngB. The mngR deletion caused constitutive
	MG transport that became MG-inducible after transformation with plasmid
	expressed mngR. Thus, MngR is the regulator (repressor) of the MG
	transport/metabolism system. Thus, the mngR mngA mngB gene cluster
	encodes an MG utilizing system.},
  doi = {10.1074/jbc.M310980200},
  institution = {Instituto de Tecnologia Química e Biológica, Universidade Nova de
	Lisboa, 2780-156 Oeiras, Portugal.},
  keywords = {Amino Acid Sequence; Base Sequence; Biological Transport; Chromatography,
	Thin Layer; Cloning, Molecular; DNA Transposable Elements; DNA-Binding
	Proteins, metabolism; Escherichia coli Proteins, metabolism; Escherichia
	coli, metabolism; Gene Deletion; Genome, Bacterial; Glycolipids,
	chemistry; Kinetics; Models, Biological; Models, Chemical; Models,
	Genetic; Molecular Sequence Data; Multigene Family; Mutagenesis,
	Site-Directed; Mutation; Oligonucleotide Array Sequence Analysis;
	Phosphorylation; Phosphotransferases, metabolism; Plasmids, metabolism;
	Promoter Regions, Genetic; Time Factors; Transcription Factors, metabolism;
	Up-Regulation; alpha-Mannosidase, metabolism; beta-Galactosidase,
	metabolism},
  language = {eng},
  medline-pst = {ppublish},
  pii = {M310980200},
  url = {http://dx.doi.org/10.1074/jbc.M310980200}
}

@ARTICLE{Sanchez2010,
  author = {Cecilia P Sanchez and Anurag Dave and Wilfred D Stein and Michael
	Lanzer},
  title = {Transporters as mediators of drug resistance in \textit{Plasmodium
	falciparum}.},
  journal = {Int J Parasitol},
  year = {2010},
  volume = {40},
  pages = {1109--1118},
  number = {10},
  month = {Aug},
  pmid = {20399785},
  abstract = {Drug resistance represents a major obstacle in the radical control
	of malaria. Drug resistance can arise in many different ways, but
	recent developments highlight the importance of mutations in transporter
	molecules as being major contributors to drug resistance in the human
	malaria parasite Plasmodium falciparum. While approximately 2.5\%
	of the P. falciparum genome encodes membrane transporters, this review
	concentrates on three transporters, namely the chloroquine resistance
	transporter PfCRT, the multi-drug resistance transporter 1 PfMDR1,
	and the multi-drug resistance-associated protein PfMRP, which have
	been strongly associated with resistance to the major antimalarial
	drugs. The studies that identified these entities as contributors
	to resistance, and the possible molecular mechanisms that can bring
	about this phenotype, are discussed. A deep understanding of the
	underpinning mechanisms, and of the structural specificities of the
	players themselves, is a necessary basis for the development of the
	new drugs that will be needed for the future armamentarium against
	malaria.},
  doi = {10.1016/j.ijpara.2010.04.001},
  institution = {Department of Infectious Diseases, Parasitology, Universitätsklinikum
	Heidelberg, Im Neuenheimer Feld 324, 69120 Heidelberg, Germany.},
  keywords = {Animals; Antimalarials, pharmacology; Drug Resistance, physiology;
	Gene Expression Regulation, physiology; Membrane Transport Proteins,
	genetics/metabolism; Plasmodium falciparum, drug effects/metabolism},
  language = {eng},
  medline-pst = {ppublish},
  pii = {S0020-7519(10)00120-7},
  url = {http://dx.doi.org/10.1016/j.ijpara.2010.04.001}
}

@ARTICLE{Sandegren2009,
  author = {Linus Sandegren and Dan I Andersson},
  title = {Bacterial gene amplification: implications for the evolution of antibiotic
	resistance.},
  journal = {Nat Rev Microbiol},
  year = {2009},
  volume = {7},
  pages = {578--588},
  number = {8},
  month = {Aug},
  pmid = {19609259},
  abstract = {Recent data suggest that, in response to the presence of antibiotics,
	gene duplication and amplification (GDA) constitutes an important
	adaptive mechanism in bacteria. For example, resistance to sulphonamide,
	trimethoprim and beta-lactams can be conferred by increased gene
	dosage through GDA of antibiotic hydrolytic enzymes, target enzymes
	or efflux pumps. Furthermore, most types of antibiotic resistance
	mechanism are deleterious in the absence of antibiotics, and these
	fitness costs can be ameliorated by increased gene dosage of limiting
	functions. In this Review, we highlight the dynamic properties of
	gene amplifications and describe how they can facilitate adaptive
	evolution in response to toxic drugs.},
  doi = {10.1038/nrmicro2174},
  institution = {Department of Medical Biochemistry and Microbiology, Uppsala University,
	BOX 582, Uppsala, S751 23, Sweden.},
  keywords = {Adaptation, Physiological; Anti-Bacterial Agents, pharmacology; Bacteria,
	drug effects/genetics; Drug Resistance, Bacterial, genetics; Evolution,
	Molecular; Gene Amplification; Gene Duplication; Genes, Bacterial,
	genetics},
  language = {eng},
  medline-pst = {ppublish},
  pii = {nrmicro2174},
  url = {http://dx.doi.org/10.1038/nrmicro2174}
}

@ARTICLE{Schenk2012,
  author = {Martijn F Schenk and Ivan G Szendro and Joachim Krug and J. Arjan
	G M de Visser},
  title = {Quantifying the adaptive potential of an antibiotic resistance enzyme.},
  journal = {PLoS Genet},
  year = {2012},
  volume = {8},
  pages = {e1002783},
  number = {6},
  month = {Jun},
  pmid = {22761587},
  abstract = {For a quantitative understanding of the process of adaptation, we
	need to understand its "raw material," that is, the frequency and
	fitness effects of beneficial mutations. At present, most empirical
	evidence suggests an exponential distribution of fitness effects
	of beneficial mutations, as predicted for Gumbel-domain distributions
	by extreme value theory. Here, we study the distribution of mutation
	effects on cefotaxime (Ctx) resistance and fitness of 48 unique beneficial
	mutations in the bacterial enzyme TEM-1 β-lactamase, which were obtained
	by screening the products of random mutagenesis for increased Ctx
	resistance. Our contributions are threefold. First, based on the
	frequency of unique mutations among more than 300 sequenced isolates
	and correcting for mutation bias, we conservatively estimate that
	the total number of first-step mutations that increase Ctx resistance
	in this enzyme is 87 [95\% CI 75-189], or 3.4\% of all 2,583 possible
	base-pair substitutions. Of the 48 mutations, 10 are synonymous and
	the majority of the 38 non-synonymous mutations occur in the pocket
	surrounding the catalytic site. Second, we estimate the effects of
	the mutations on Ctx resistance by determining survival at various
	Ctx concentrations, and we derive their fitness effects by modeling
	reproduction and survival as a branching process. Third, we find
	that the distribution of both measures follows a Fréchet-type distribution
	characterized by a broad tail of a few exceptionally fit mutants.
	Such distributions have fundamental evolutionary implications, including
	an increased predictability of evolution, and may provide a partial
	explanation for recent observations of striking parallel evolution
	of antibiotic resistance.},
  doi = {10.1371/journal.pgen.1002783},
  institution = {Institute for Genetics, University of Cologne, Köln, Germany.},
  keywords = {Adaptation, Physiological, genetics; Amino Acid Substitution, genetics;
	Bacteria, enzymology/genetics; Cefotaxime, pharmacology; Dose-Response
	Relationship, Drug; Drug Resistance, Bacterial, genetics; Escherichia
	coli; Evolution, Molecular; Genetic Vectors; Mutagenesis; Mutation;
	beta-Lactamases, genetics/metabolism},
  language = {eng},
  medline-pst = {ppublish},
  owner = {david},
  pii = {PGENETICS-D-12-00264},
  timestamp = {2014.05.05},
  url = {http://dx.doi.org/10.1371/journal.pgen.1002783}
}

@ARTICLE{Scheuermann1983,
  author = {R. Scheuermann and S. Tam and P. M. Burgers and C. Lu and H. Echols},
  title = {Identification of the epsilon-subunit of \textit{Escherichia coli}
	{DNA} polymerase {III} holoenzyme as the \textit{dnaQ} gene product:
	a fidelity subunit for {DNA} replication.},
  journal = {Proc Natl Acad Sci U S A},
  year = {1983},
  volume = {80},
  pages = {7085--7089},
  number = {23},
  month = {Dec},
  pmid = {6359162},
  abstract = {Based on extensive genetic and biochemical studies, the multisubunit
	DNA polymerase III holoenzyme is considered responsible for the chain-elongation
	stage in replication of the genome of Escherichia coli and is thus
	expected to be the major determinant of fidelity as well. Previous
	experiments have shown that two mutations conferring a very high
	mutation rate on E. coli, mutD5 and dnaQ49, decrease severely the
	3' leads to 5' exonucleolytic editing activity of the polymerase
	III holoenzyme. To identify more precisely the nature of these mutations,
	we have carried out genetic mapping and complementation experiments.
	From these studies and experiments by others, we conclude that the
	most potent general mutator mutations in E. coli occur in a single
	gene, dnaQ. To define further the role of the dnaQ gene, we have
	used two-dimensional gel electrophoresis to compare the labeled dnaQ
	gene product with purified polymerase III holoenzyme. The dnaQ product
	comigrates with the epsilon-subunit, a 25-kilodalton protein of the
	polymerase III "core" enzyme. We conclude that the epsilon-subunit
	of polymerase III holoenzyme has a special role in defining the accuracy
	of DNA replication, probably through control of the 3' leads to 5'
	exonuclease activity.},
  keywords = {DNA Polymerase III, genetics/isolation /&/ purification; DNA Replication;
	DNA-Directed DNA Polymerase, genetics; Escherichia coli, enzymology/genetics;
	Genes; Genes, Bacterial; Genetic Complementation Test; Macromolecular
	Substances; Mutation; Plasmids; Species Specificity; Transduction,
	Genetic},
  language = {eng},
  medline-pst = {ppublish}
}

@ARTICLE{Schmitt1968,
  author = {R. Schmitt},
  title = {Analysis of melibiose mutants deficient in alpha-galactosidase and
	thiomethylgalactoside permease {II} in \textit{Escherichia coli}
	{K}-12.},
  journal = {J Bacteriol},
  year = {1968},
  volume = {96},
  pages = {462--471},
  number = {2},
  month = {Aug},
  pmid = {4877127},
  abstract = {Three types of mutants (mel(-)) unable to metabolize the alpha-d-galactoside,
	melibiose, were derived from Escherichia coli K-12. One type lacked
	alpha-galactosidase; another lacked a specific transport system,
	termed thiomethylgalactoside (TMG) permease II; and the third lacked
	both of these functions. The mutational sites were genetically mapped
	by recombination frequency with different markers and by determination
	of chromosomal transfer in interrupted-mating experiments. All three
	mel(-) mutant types mapped in a cluster near to the metA marker on
	the E. coli chromosome and were cotransducible. Induction studies
	revealed that the three alpha-d-galactosides, melibiose, melibiitol,
	and galactinol, induced alpha-galactosidase and TMG permease II coordinately;
	d-galactose also induced them but only in a galactokinaseless mutant.
	These data suggest that alpha-galactosidase and TMG permease II may
	be components of a common operon.},
  keywords = {Conjugation, Genetic; Disaccharides, metabolism; Enzyme Induction;
	Escherichia coli, enzymology; Galactosidases, metabolism; Genetics,
	Microbial; Glycosides, metabolism; Membrane Transport Proteins, metabolism;
	Mutation; Recombination, Genetic; Transduction, Genetic},
  language = {eng},
  medline-pst = {ppublish}
}

@ARTICLE{Sekine1999,
  author = {Y. Sekine and K. Aihara and E. Ohtsubo},
  title = {Linearization and transposition of circular molecules of insertion
	sequence {IS}\textit{3}.},
  journal = {J Mol Biol},
  year = {1999},
  volume = {294},
  pages = {21--34},
  number = {1},
  month = {Nov},
  pmid = {10556026},
  abstract = {IS3 transposase has been shown to promote production of characteristic
	circular and linear IS3 molecules from the IS3-carrying plasmid;
	IS3 circles have the entire IS3 sequence with terminal inverted repeats,
	IRL and IRR, which are separated by a three base-pair sequence originally
	flanking either end in the parental plasmid, whereas linear IS3 molecules
	have three nucleotide overhangs at their 5' ends. Here, we showed
	that a plasmid carrying an IS3 derivative, which is flanked by different
	sequences at both ends, generated IS3 circles and linear IS3 molecules
	owing to the action of transposase. Cloning and sequencing analyses
	of the linear molecules showed that each had the same 5'-protruding
	three nucleotide overhanging sequences at both ends, suggesting that
	the linear molecules were not generated from the parental plasmid
	by the two double-strand breaks at both end regions of IS3. The plasmid
	carrying IS3 with a two base-pair mutation in the terminal dinucleotide,
	which would be required for transposase to cleave the 3' end of IS3,
	could still generate linear molecules as well as circles. Plasmids
	bearing an IS3 circle were cleaved by transposase and gave linear
	molecules with the same 5'-protruding three nucleotide overhanging
	sequences. These show that the linear molecules are generated from
	IS3 circles via a double-strand break at the three base-pair intervening
	sequence. Plasmids carrying an IS3 circle with the two base-pair
	end mutation still were cleaved by transposase, though with reduced
	efficiencies, suggesting that IS3 transposase has the ability to
	cleave not only the 3' end of IS3, but a site three nucleotides from
	the 5' end of IS3. IS3 circles also were shown to transpose to the
	target plasmids. The end mutation almost completely inhibited this
	transposition, showing that the terminal dinucleotides are important
	for the transfer of the 3' end of IS3 to the target as well as for
	the end cleavage.},
  doi = {10.1006/jmbi.1999.3181},
  institution = {Institute of Molecular and Cellular Biosciences, The University of
	Tokyo, Tokyo, Bunkyo-ku, 113-0032, Japan.},
  keywords = {Base Pairing; Cloning, Molecular; DNA Transposable Elements; DNA,
	Bacterial, metabolism; DNA, Circular, metabolism; Escherichia coli,
	genetics; Models, Genetic; Mutation; Plasmids, genetics; Recombination,
	Genetic; Repetitive Sequences, Nucleic Acid; Sequence Analysis, DNA;
	Substrate Specificity; Transposases, metabolism},
  language = {eng},
  medline-pst = {ppublish},
  pii = {S0022-2836(99)93181-9},
  url = {http://dx.doi.org/10.1006/jmbi.1999.3181}
}

@ARTICLE{Selmecki2008,
  author = {Anna Selmecki and Maryam Gerami-Nejad and Carsten Paulson and Anja
	Forche and Judith Berman},
  title = {An isochromosome confers drug resistance in vivo by amplification
	of two genes, {ERG11} and {TAC1}.},
  journal = {Mol Microbiol},
  year = {2008},
  volume = {68},
  pages = {624--641},
  number = {3},
  month = {May},
  pmid = {18363649},
  abstract = {Acquired azole resistance is a serious clinical problem that is often
	associated with the appearance of aneuploidy and, in particular,
	with the formation of an isochromosome [i(5L)] in the fungal opportunist
	Candida albicans. Here we exploited a series of isolates from an
	individual patient during the rapid acquisition of fluconazole resistance
	(Flu(R)). Comparative genome hybridization arrays revealed that the
	presence of two extra copies of Chr5L, on the isochromosome, conferred
	increased Flu(R) and that partial truncation of Chr5L reduced Flu(R).
	In vitro analysis of the strains by telomere-mediated truncations
	and by gene deletion assessed the contribution of all Chr5L genes
	and of four specific genes. Importantly, ERG11 (encoding the drug
	target) and a hyperactive allele of TAC1 (encoding a transcriptional
	regulator of drug efflux pumps) made independent, additive contributions
	to Flu(R) in a gene copy number-dependent manner that was not different
	from the contributions of the entire Chr5L arm. Thus, the major mechanism
	by which i(5L) formation causes increased azole resistance is by
	amplifying two genes: ERG11 and TAC1.},
  doi = {10.1111/j.1365-2958.2008.06176.x},
  institution = {Department of Genetics, Cell and Development, University of Minnesota,
	Minneapolis, MN 55305, USA.},
  keywords = {Antifungal Agents, pharmacology; Candida albicans, drug effects/genetics;
	Candidiasis, drug therapy/microbiology; Chromosomes, Fungal, genetics;
	Drug Resistance, Fungal; Fluconazole, pharmacology/therapeutic use;
	Fungal Proteins, genetics/isolation /&/ purification/metabolism;
	Gene Amplification; Gene Deletion; Gene Dosage; Humans; Isochromosomes;
	Microbial Sensitivity Tests; Open Reading Frames; Polymorphism, Restriction
	Fragment Length; Polymorphism, Single Nucleotide},
  language = {eng},
  medline-pst = {ppublish},
  pii = {MMI6176},
  url = {http://dx.doi.org/10.1111/j.1365-2958.2008.06176.x}
}

@ARTICLE{Seoane1995,
  author = {A. S. Seoane and S. B. Levy},
  title = {Characterization of {MarR}, the repressor of the multiple antibiotic
	resistance (\textit{mar}) operon in \textit{Escherichia coli}.},
  journal = {J Bacteriol},
  year = {1995},
  volume = {177},
  pages = {3414--3419},
  number = {12},
  month = {Jun},
  pmid = {7768850},
  abstract = {The marRAB operon is one of two operons in the mar locus of Escherichia
	coli that are divergently transcribed from a central regulatory region,
	marO. The marRAB operon, transcribed from marOII, controls intrinsic
	resistance or susceptibility to multiple antibiotics and is inducible
	by structurally unrelated compounds such as tetracycline and chloramphenicol
	(S. P. Cohen, H. Hachler, and S. B. Levy, J. Bacteriol. 175:1484-1492,
	1993). To clarify the role of the operon in response to environmental
	signals, its transcription was studied under different conditions,
	using a marOII-lacZ transcriptional fusion introduced into the chromosome
	of wild-type or mar-deleted cells. In wild-type cells, uncoupling
	agents (such as carbonyl cyanide m-chlorophenylhydrazone) and different
	redox-cycling compounds (e.g., menadione and plumbagin) induced expression
	from the marOII-lacZ fusion two- to sevenfold. In the mar-deleted
	strain, LacZ expression from the fusion was 10-fold higher than in
	wild-type cells. This activity was temperature sensitive (3-fold
	lower at 42 than at 30 degrees C) and decreased 20-fold with the
	introduction of the gene for MarR. Structurally different compounds
	which induce the mar operon in wild-type cells reversed the MarR
	repression of marOII-lacZ expression. To determine the size of MarR,
	it was fused to MalE as a MarR fusion protein of 144 amino acids
	[MarR(144)] or of 125 amino acids (deleted of 19 amino acids at the
	N terminus) [MarR(125)]. Only the MarR(144) fusion showed repressor
	ability. The purified MarR(144) fusion, but not the MarR(125) fusion,
	bound specifically to marO in vitro, as revealed by gel retardation,
	with an apparent dissociation constant of 5 x 10(-9) M. MarR, therefore,
	controls expression of the marRAB operon presumably by binding to
	marO. MarR repression in cells can be reversed by different compounds,
	facilitating the response of bacteria to multiple environmental stress
	conditions.},
  institution = {Center for Adaptation Genetics and Drug Resistance, Tufts University
	School of Medicine, Boston, Massachusetts 02111, USA.},
  keywords = {Bacterial Proteins, genetics/metabolism/physiology; Cloning, Molecular;
	DNA-Binding Proteins, metabolism; Drug Resistance, Multiple, genetics;
	Escherichia coli Proteins; Escherichia coli, genetics; Mutation;
	Operon, physiology; Repressor Proteins, genetics/metabolism/physiology;
	Temperature; beta-Galactosidase, genetics},
  language = {eng},
  medline-pst = {ppublish}
}

@ARTICLE{Serres2001,
  author = {M. H. Serres and S. Gopal and L. A. Nahum and P. Liang and T. Gaasterland
	and M. Riley},
  title = {A functional update of the \textit{Escherichia coli} {K}-12 genome.},
  journal = {Genome Biol},
  year = {2001},
  volume = {2},
  pages = {RESEARCH0035},
  number = {9},
  pmid = {11574054},
  abstract = {Since the genome of Escherichia coli K-12 was initially annotated
	in 1997, additional functional information based on biological characterization
	and functions of sequence-similar proteins has become available.
	On the basis of this new information, an updated version of the annotated
	chromosome has been generated.The E. coli K-12 chromosome is currently
	represented by 4,401 genes encoding 116 RNAs and 4,285 proteins.
	The boundaries of the genes identified in the GenBank Accession U00096
	were used. Some protein-coding sequences are compound and encode
	multimodular proteins. The coding sequences (CDSs) are represented
	by modules (protein elements of at least 100 amino acids with biological
	activity and independent evolutionary history). There are 4,616 identified
	modules in the 4,285 proteins. Of these, 48.9\% have been characterized,
	29.5\% have an imputed function, 2.1\% have a phenotype and 19.5\%
	have no function assignment. Only 7\% of the modules appear unique
	to E. coli, and this number is expected to be reduced as more genome
	data becomes available. The imputed functions were assigned on the
	basis of manual evaluation of functions predicted by BLAST and DARWIN
	analyses and by the MAGPIE genome annotation system.Much knowledge
	has been gained about functions encoded by the E. coli K-12 genome
	since the 1997 annotation was published. The data presented here
	should be useful for analysis of E. coli gene products as well as
	gene products encoded by other genomes.},
  institution = {The Josephine Bay Paul Center for Comparative Molecular Biology and
	Evolution, Marine Biological Laboratory, Woods Hole, MA 02543, USA.
	mriley@mbl.edu},
  keywords = {Bacterial Proteins, genetics/physiology; Chromosomes, Bacterial, genetics;
	Escherichia coli, genetics; Genes, Bacterial, physiology; Genome,
	Bacterial},
  language = {eng},
  medline-pst = {ppublish}
}

@ARTICLE{Shabalina2013,
  author = {Svetlana A Shabalina and Nikolay A Spiridonov and Anna Kashina},
  title = {Sounds of silence: synonymous nucleotides as a key to biological
	regulation and complexity.},
  journal = {Nucleic Acids Res},
  year = {2013},
  volume = {41},
  pages = {2073--2094},
  number = {4},
  month = {Feb},
  pmid = {23293005},
  abstract = {Messenger RNA is a key component of an intricate regulatory network
	of its own. It accommodates numerous nucleotide signals that overlap
	protein coding sequences and are responsible for multiple levels
	of regulation and generation of biological complexity. A wealth of
	structural and regulatory information, which mRNA carries in addition
	to the encoded amino acid sequence, raises the question of how these
	signals and overlapping codes are delineated along non-synonymous
	and synonymous positions in protein coding regions, especially in
	eukaryotes. Silent or synonymous codon positions, which do not determine
	amino acid sequences of the encoded proteins, define mRNA secondary
	structure and stability and affect the rate of translation, folding
	and post-translational modifications of nascent polypeptides. The
	RNA level selection is acting on synonymous sites in both prokaryotes
	and eukaryotes and is more common than previously thought. Selection
	pressure on the coding gene regions follows three-nucleotide periodic
	pattern of nucleotide base-pairing in mRNA, which is imposed by the
	genetic code. Synonymous positions of the coding regions have a higher
	level of hybridization potential relative to non-synonymous positions,
	and are multifunctional in their regulatory and structural roles.
	Recent experimental evidence and analysis of mRNA structure and interspecies
	conservation suggest that there is an evolutionary tradeoff between
	selective pressure acting at the RNA and protein levels. Here we
	provide a comprehensive overview of the studies that define the role
	of silent positions in regulating RNA structure and processing that
	exert downstream effects on proteins and their functions.},
  doi = {10.1093/nar/gks1205},
  institution = {National Center for Biotechnology Information, National Library of
	Medicine, National Institutes of Health, Bethesda, MD 20984, USA.
	shabalin@ncbi.nlm.nih.gov},
  keywords = {Codon; Evolution, Molecular; Gene Expression Regulation; Nucleotides,
	chemistry; Protein Biosynthesis; Proteins, genetics; RNA Folding;
	RNA Stability; RNA, Messenger, chemistry; Regulatory Sequences, Ribonucleic
	Acid},
  language = {eng},
  medline-pst = {ppublish},
  pii = {gks1205},
  url = {http://dx.doi.org/10.1093/nar/gks1205}
}

@ARTICLE{Sharma1993,
  author = {V. Sharma and R. Meganathan and M. E. Hudspeth},
  title = {Menaquinone (vitamin {K}2) biosynthesis: cloning, nucleotide sequence,
	and expression of the \textit{menC} gene from \textit{Escherichia
	coli}.},
  journal = {J Bacteriol},
  year = {1993},
  volume = {175},
  pages = {4917--4921},
  number = {15},
  month = {Aug},
  pmid = {8335646},
  abstract = {The benzenoid aromatic compound o-succinylbenzoic acid is formed by
	dehydration of the prearomatic compound 2-succinyl-6-hydroxy-2,4-cyclohexadiene-1-carboxylic
	acid by the enzyme o-succinylbenzoate synthase, encoded by the menC
	gene. A 1.3-kb PstI-PvuII fragment was found to complement the menC
	mutation. The complete nucleotide sequence of this fragment revealed
	a single open reading frame of 954 bp capable of encoding a 35-kDa
	protein. A consensus sequence for a ribosomal binding site but no
	promoter consensus sequences were found. However, the first base
	of the initiating codon of this open reading frame overlaps the upstream
	menB gene termination codon, suggesting an operon-like organization
	for these genes. Consistent with this suggestion, the menB promoter
	can initiate transcription of the menC gene.},
  institution = {Department of Biological Sciences, Plant Molecular Biology Center,
	Northern Illinois University, DeKalb 60115.},
  keywords = {Amino Acid Sequence; Base Sequence; Cloning, Molecular; DNA, Bacterial,
	genetics; Escherichia coli, genetics/metabolism; Gene Expression,
	genetics; Genes, Bacterial, genetics; Molecular Sequence Data; Open
	Reading Frames, genetics; Vitamin K, biosynthesis/genetics},
  language = {eng},
  medline-pst = {ppublish}
}

@ARTICLE{Siguier2006,
  author = {Patricia Siguier and Jonathan Filée and Michael Chandler},
  title = {Insertion sequences in prokaryotic genomes.},
  journal = {Curr Opin Microbiol},
  year = {2006},
  volume = {9},
  pages = {526--531},
  number = {5},
  month = {Oct},
  pmid = {16935554},
  abstract = {Insertion sequences (ISs) are small DNA segments that are often capable
	of moving neighbouring genes. Over 1500 different ISs have been identified
	to date. They can have large and spectacular effects in shaping and
	reshuffling the bacterial genome. Recent studies have provided dramatic
	examples of such IS activity, including massive IS expansion during
	the emergence of some pathogenic bacterial species and the intimate
	involvement of ISs in assembling genes into complex plasmid structures.
	However, a global understanding of their impact on bacterial genomes
	requires detailed knowledge of their distribution across the eubacterial
	and archaeal kingdoms, understanding their partition between chromosomes
	and extra-chromosomal elements (e.g. plasmids and viruses) and the
	factors which influence this, and appreciation of the different transposition
	mechanisms in action, the target preferences and the host factors
	that influence transposition. In addition, defective (non- autonomous)
	elements, which can be complemented by related active elements in
	the same cell, are often overlooked in genome annotations but also
	contribute to the evolution of genome organisation.},
  doi = {10.1016/j.mib.2006.08.005},
  institution = {Laboratoire de Microbiologie et Génétique Moléculaires (UMR5100 CNRS)
	Campus Université Paul Sabatier 118, Route de Narbonne, F-31062 Toulouse
	Cedex, France.},
  keywords = {Bacteria, genetics/pathogenicity; Chromosomes, Bacterial, genetics/metabolism;
	DNA Transposable Elements, genetics/physiology; Evolution, Molecular;
	Genetic Variation; Genome, Archaeal, genetics; Genome, Bacterial,
	genetics; Plasmids, genetics/metabolism; Virulence, genetics},
  language = {eng},
  medline-pst = {ppublish},
  pii = {S1369-5274(06)00127-5},
  url = {http://dx.doi.org/10.1016/j.mib.2006.08.005}
}

@ARTICLE{Siguier2012,
  author = {P. Siguier and A. Varani and J. Perochon and M. Chandler},
  title = {Exploring bacterial insertion sequences with {ISfinder}: objectives,
	uses, and future developments.},
  journal = {Methods Mol Biol},
  year = {2012},
  volume = {859},
  pages = {91--103},
  pmid = {22367867},
  abstract = {We describe here the use of the ISfinder database and its associated
	software. ISfinder was conceived -initially as a comprehensive database
	for prokaryotic insertion sequences (ISs). It now includes software
	for visualising complete and partial IS copies in whole genomes (ISbrowser)
	and for high-quality genome annotation (Insertion Sequence Semi-automatic
	Genome Annotation).},
  doi = {10.1007/978-1-61779-603-6\_5},
  institution = {Centre National de la Recherche Scientifique, LMGM, Toulouse, France.},
  keywords = {Bacteria, genetics; Base Sequence; DNA Transposable Elements; Databases,
	Nucleic Acid; Genome, Bacterial; Molecular Sequence Annotation, methods;
	Online Systems; Software},
  language = {eng},
  medline-pst = {ppublish},
  url = {http://dx.doi.org/10.1007/978-1-61779-603-6\_5}
}

@ARTICLE{Sniegowski1997,
  author = {P. D. Sniegowski and P. J. Gerrish and R. E. Lenski},
  title = {Evolution of high mutation rates in experimental populations of \textit{E.
	coli}.},
  journal = {Nature},
  year = {1997},
  volume = {387},
  pages = {703--705},
  number = {6634},
  month = {Jun},
  pmid = {9192894},
  abstract = {Most mutations are likely to be deleterious, and so the spontaneous
	mutation rate is generally held at a very low value. Nonetheless,
	evolutionary theory predicts that high mutation rates can evolve
	under certain circumstances. Empirical observations have previously
	been limited to short-term studies of the fates of mutator strains
	deliberately introduced into laboratory populations of Escherichia
	coli, and to the effects of intense selective events on mutator frequencies
	in E. coli. Here we report the rise of spontaneously originated mutators
	in populations of E. coli undergoing long-term adaptation to a new
	environment. Our results corroborate computer simulations of mutator
	evolution in adapting clonal populations, and may help to explain
	observations that associate high mutation rates with emerging pathogens
	and with certain cancers.},
  doi = {10.1038/42701},
  institution = {Department of Biology, University of Pennsylvania, Philadelphia 19104,
	USA. paulsnie@sas.upenn.edu},
  keywords = {Adaptation, Physiological; Anti-Infective Agents, pharmacology; Directed
	Molecular Evolution; Drug Resistance, Microbial; Escherichia coli,
	drug effects/genetics; Evolution, Molecular; Genetic Complementation
	Test; Mutation; Nalidixic Acid, pharmacology; Phenotype; Transformation,
	Bacterial},
  language = {eng},
  medline-pst = {ppublish},
  url = {http://dx.doi.org/10.1038/42701}
}

@ARTICLE{Stajich2002,
  author = {Jason E Stajich and David Block and Kris Boulez and Steven E Brenner
	and Stephen A Chervitz and Chris Dagdigian and Georg Fuellen and
	James G R Gilbert and Ian Korf and Hilmar Lapp and Heikki Lehväslaiho
	and Chad Matsalla and Chris J Mungall and Brian I Osborne and Matthew
	R Pocock and Peter Schattner and Martin Senger and Lincoln D Stein
	and Elia Stupka and Mark D Wilkinson and Ewan Birney},
  title = {The {Bioperl} toolkit: {Perl} modules for the life sciences.},
  journal = {Genome Res},
  year = {2002},
  volume = {12},
  pages = {1611--1618},
  number = {10},
  month = {Oct},
  pmid = {12368254},
  abstract = {The Bioperl project is an international open-source collaboration
	of biologists, bioinformaticians, and computer scientists that has
	evolved over the past 7 yr into the most comprehensive library of
	Perl modules available for managing and manipulating life-science
	information. Bioperl provides an easy-to-use, stable, and consistent
	programming interface for bioinformatics application programmers.
	The Bioperl modules have been successfully and repeatedly used to
	reduce otherwise complex tasks to only a few lines of code. The Bioperl
	object model has been proven to be flexible enough to support enterprise-level
	applications such as EnsEMBL, while maintaining an easy learning
	curve for novice Perl programmers. Bioperl is capable of executing
	analyses and processing results from programs such as BLAST, ClustalW,
	or the EMBOSS suite. Interoperation with modules written in Python
	and Java is supported through the evolving BioCORBA bridge. Bioperl
	provides access to data stores such as GenBank and SwissProt via
	a flexible series of sequence input/output modules, and to the emerging
	common sequence data storage format of the Open Bioinformatics Database
	Access project. This study describes the overall architecture of
	the toolkit, the problem domains that it addresses, and gives specific
	examples of how the toolkit can be used to solve common life-sciences
	problems. We conclude with a discussion of how the open-source nature
	of the project has contributed to the development effort.},
  doi = {10.1101/gr.361602},
  institution = {University Program in Genetics, Duke University, Durham, North Carolina
	27710, USA. jason.stajich@duke.edu},
  keywords = {Algorithms; Animals; Biological Science Disciplines, methods/trends;
	Computational Biology, methods/trends; Computer Graphics; Database
	Management Systems; Databases, Genetic; Humans; Internet; Online
	Systems; Software; Software Design; Systems Integration},
  language = {eng},
  medline-pst = {ppublish},
  url = {http://dx.doi.org/10.1101/gr.361602}
}

@ARTICLE{Stapley2010,
  author = {Jessica Stapley and Julia Reger and Philine G D Feulner and Carole
	Smadja and Juan Galindo and Robert Ekblom and Clair Bennison and
	Alexander D Ball and Andrew P Beckerman and Jon Slate},
  title = {Adaptation genomics: the next generation.},
  journal = {Trends Ecol Evol},
  year = {2010},
  volume = {25},
  pages = {705--712},
  number = {12},
  month = {Dec},
  pmid = {20952088},
  abstract = {Understanding the genetics of how organisms adapt to changing environments
	is a fundamental topic in modern evolutionary ecology. The field
	is currently progressing rapidly because of advances in genomics
	technologies, especially DNA sequencing. The aim of this review is
	to first briefly summarise how next generation sequencing (NGS) has
	transformed our ability to identify the genes underpinning adaptation.
	We then demonstrate how the application of these genomic tools to
	ecological model species means that we can start addressing some
	of the questions that have puzzled ecological geneticists for decades
	such as: How many genes are involved in adaptation? What types of
	genetic variation are responsible for adaptation? Does adaptation
	utilise pre-existing genetic variation or does it require new mutations
	to arise following an environmental change?},
  doi = {10.1016/j.tree.2010.09.002},
  institution = { Plant Sciences, University of Sheffield, Sheffield, S10 2TN, UK.},
  keywords = {Adaptation, Physiological, genetics; Animals; Biological Evolution;
	Genomics, methods; Plants},
  language = {eng},
  medline-pst = {ppublish},
  pii = {S0169-5347(10)00216-8},
  url = {http://dx.doi.org/10.1016/j.tree.2010.09.002}
}

@ARTICLE{Su2007,
  author = {Chih-Chia Su and Denae J Rutherford and Edward W Yu},
  title = {Characterization of the multidrug efflux regulator {AcrR} from \textit{Escherichia
	coli}.},
  journal = {Biochem Biophys Res Commun},
  year = {2007},
  volume = {361},
  pages = {85--90},
  number = {1},
  month = {Sep},
  pmid = {17644067},
  abstract = {The Escherichia coli AcrR represses transcription of the acrB gene,
	which encodes the multidrug efflux pump AcrB that extrudes a wide
	variety of toxic compounds, by binding its target operator DNA. Fluorescence
	polarization was performed using purified, recombinant AcrR that
	contains a 6xHis tag at the C-terminus and a fluorescein-labeled
	28-base pair oligonucleotide bearing a predicted palindrome (IR)
	operator sequence. Binding of AcrR to the predicted IR sequence occurred
	with a dissociation constant (K(D)) in the nanomolar range. Fluorescence
	polarization assays were also applied to characterize the affinity
	and specificity of AcrR interaction with three different fluorescent
	ligands, rhodamine 6G, ethidium, and proflavin. The K(D) values for
	these ligands range from 4.2 to 10.1 microM, suggesting that AcrR
	is capable of recognizing a wide range of structurally dissimilar
	toxic compounds as it is in the case of the AcrB multidrug efflux
	pump. We found that the binding of rhodamine 6G to AcrR is inhibited
	by the presence of ethidium. In contrast, the dissociation constant
	of proflavin binding to AcrR was not affected by ethidium, a result
	suggesting that ethidium and proflavin are bound to distinct binding
	sites.},
  doi = {10.1016/j.bbrc.2007.06.175},
  institution = {Department of Biochemistry, Biophysics and Molecular Biology, Iowa
	State University, Ames, IA 50011, USA.},
  keywords = {Binding Sites; DNA, Bacterial, chemistry; Escherichia coli Proteins,
	genetics/metabolism; Ethidium, metabolism; Ligands; Multidrug Resistance-Associated
	Proteins, genetics; Operator Regions, Genetic; Proflavine, metabolism;
	Repressor Proteins, metabolism},
  language = {eng},
  medline-pst = {ppublish},
  pii = {S0006-291X(07)01407-6},
  url = {http://dx.doi.org/10.1016/j.bbrc.2007.06.175}
}

@ARTICLE{Sulavik2001,
  author = {M. C. Sulavik and C. Houseweart and C. Cramer and N. Jiwani and N.
	Murgolo and J. Greene and B. DiDomenico and K. J. Shaw and G. H.
	Miller and R. Hare and G. Shimer},
  title = {Antibiotic susceptibility profiles of \textit{Escherichia coli} strains
	lacking multidrug efflux pump genes.},
  journal = {Antimicrob Agents Chemother},
  year = {2001},
  volume = {45},
  pages = {1126--1136},
  number = {4},
  month = {Apr},
  pmid = {11257026},
  abstract = {The contribution of seven known and nine predicted genes or operons
	associated with multidrug resistance to the susceptibility of Escherichia
	coli W3110 was assessed for 20 different classes of antimicrobial
	compounds that include antibiotics, antiseptics, detergents, and
	dyes. Strains were constructed with deletions for genes in the major
	facilitator superfamily, the resistance nodulation-cell division
	family, the small multidrug resistance family, the ATP-binding cassette
	family, and outer membrane factors. The agar dilution MICs of 35
	compounds were determined for strains with deletions for multidrug
	resistance (MDR) pumps. Deletions in acrAB or tolC resulted in increased
	susceptibilities to the majority of compounds tested. The remaining
	MDR pump gene deletions resulted in increased susceptibilities to
	far fewer compounds. The results identify which MDR pumps contribute
	to intrinsic resistance under the conditions tested and supply practical
	information useful for designing sensitive assay strains for cell-based
	screening of antibacterial compounds.},
  doi = {10.1128/AAC.45.4.1126-1136.2001},
  institution = {Genome Therapeutics Corporation, Waltham, Massachusetts, USA.},
  keywords = {Anti-Infective Agents, Local, pharmacology; Bacterial Outer Membrane
	Proteins, genetics; Bacterial Proteins, genetics; Coloring Agents,
	pharmacology; Detergents, pharmacology; Drug Resistance, Microbial;
	Drug Resistance, Multiple; Escherichia coli Proteins; Escherichia
	coli, drug effects/genetics; Genes, MDR; Membrane Transport Proteins;
	Microbial Sensitivity Tests; Sequence Deletion},
  language = {eng},
  medline-pst = {ppublish},
  url = {http://dx.doi.org/10.1128/AAC.45.4.1126-1136.2001}
}

@ARTICLE{Symmons2009,
  author = {Martyn F Symmons and Evert Bokma and Eva Koronakis and Colin Hughes
	and Vassilis Koronakis},
  title = {The assembled structure of a complete tripartite bacterial multidrug
	efflux pump.},
  journal = {Proc Natl Acad Sci U S A},
  year = {2009},
  volume = {106},
  pages = {7173--7178},
  number = {17},
  month = {Apr},
  pmid = {19342493},
  abstract = {Bacteria like Escherichia coli and Pseudomonas aeruginosa expel drugs
	via tripartite multidrug efflux pumps spanning both inner and outer
	membranes and the intervening periplasm. In these pumps a periplasmic
	adaptor protein connects a substrate-binding inner membrane transporter
	to an outer membrane-anchored TolC-type exit duct. High-resolution
	structures of all 3 components are available, but a pump model has
	been precluded by the incomplete adaptor structure, because of the
	apparent disorder of its N and C termini. We reveal that the adaptor
	termini assemble a beta-roll structure forming the final domain adjacent
	to the inner membrane. The completed structure enabled in vivo cross-linking
	to map intermolecular contacts between the adaptor AcrA and the transporter
	AcrB, defining a periplasmic interface between several transporter
	subdomains and the contiguous beta-roll, beta-barrel, and lipoyl
	domains of the adaptor. With short and long cross-links expressed
	as distance restraints, the flexible linear topology of the adaptor
	allowed a multidomain docking approach to model the transporter-adaptor
	complex, revealing that the adaptor docks to a transporter region
	of comparative stability distinct from those key to the proposed
	rotatory pump mechanism, putative drug-binding pockets, and the binding
	site of inhibitory DARPins. Finally, we combined this docking with
	our previous resolution of the AcrA hairpin-TolC interaction to develop
	a model of the assembled tripartite complex, satisfying all of the
	experimentally-derived distance constraints. This AcrA(3)-AcrB(3)-TolC(3)
	model presents a 610,000-Da, 270-A-long efflux pump crossing the
	entire bacterial cell envelope.},
  doi = {10.1073/pnas.0900693106},
  institution = {Department of Pathology, Cambridge University, Tennis Court Road,
	Cambridge CB2 1QP, United Kingdom.},
  keywords = {Escherichia coli, chemistry/genetics/metabolism; Models, Molecular;
	Multidrug Resistance-Associated Proteins, genetics/metabolism; Protein
	Multimerization; Protein Structure, Quaternary; Protein Structure,
	Tertiary; Pseudomonas aeruginosa, chemistry/genetics/metabolism},
  language = {eng},
  medline-pst = {ppublish},
  pii = {0900693106},
  url = {http://dx.doi.org/10.1073/pnas.0900693106}
}

@ARTICLE{Taddei1997,
  author = {Taddei, F. and Radman, M. and Maynard-Smith, J. and Toupance, B.
	and Gouyon, P. H. and Godelle, B.},
  title = {Role of mutator alleles in adaptive evolution},
  journal = {Nature},
  year = {1997},
  volume = {387},
  pages = {700--702},
  number = {6634},
  month = jun,
  issn = {0028-0836}
}

@ARTICLE{Takiff1989,
  author = {Takiff, H E and Chen, S M and Court, D L},
  title = {Genetic analysis of the \textit{rnc} operon of \textit{Escherichia
	coli}.},
  journal = {Journal of Bacteriology},
  year = {1989},
  volume = {171},
  pages = {2581--2590},
  number = {5},
  month = may,
  abstract = {RNase III, an Escherichia coli double-stranded endoribonuclease, is
	known to be involved in maturation of rRNA and regulation of several
	bacteriophage and Escherichia coli genes. Clones of the region of
	the E. coli chromosome containing the gene for RNase III (rnc) were
	obtained by screening genomic libraries in lambda with DNA known
	to map near rnc. A phage clone with the rnc region was randomly mutagenized
	with a delta Tn10 element, and the insertions were recombined onto
	the chromosome, generating a series of strains with delta Tn10 insertions
	in the rnc region. Two insertions that had Rnc- phenotypes were located.
	One of them lay in the rnc gene, and one was in the rnc leader sequence.
	Polarity studies showed that rnc is in an operon with two other genes,
	era and recO. The sequence of the recO gene beyond era indicated
	it could encode a protein of approximately 26 kilodaltons and, like
	rnc and era, had codon usage consistent with a low level of expression.
	Experiments using antibiotic cassettes to disrupt the genes rnc,
	era, and recO showed that era is essential for E. coli growth but
	that rnc and recO are dispensable.},
  url = {http://jb.asm.org/content/171/5/2581.abstract}
}

@ARTICLE{Tenaillon2004,
  author = {Olivier Tenaillon and Erick Denamur and Ivan Matic},
  title = {Evolutionary significance of stress-induced mutagenesis in bacteria.},
  journal = {Trends Microbiol},
  year = {2004},
  volume = {12},
  pages = {264--270},
  number = {6},
  month = {Jun},
  pmid = {15165604},
  abstract = {Mutagenesis is often increased in bacterial populations as a consequence
	of stress-induced genetic pathways. Analysis of the molecular mechanisms
	involved suggests that mutagenesis might be increased as a by-product
	of the stress response of the organism. By contrast, computer simulations
	and analyses of stress-inducible phenotypes among natural isolates
	of Escherichia coli suggest that stress-induced mutagenesis (SIM)
	could be the result of selection because of the beneficial mutations
	that such a process can potentially generate. Regardless of the nature
	of the selective pressure acting on SIM, it is possible that the
	resulting increased genetic variability plays an important role in
	bacterial evolution.},
  doi = {10.1016/j.tim.2004.04.002},
  institution = {INSERM E0339 Faculté de Médecine Xavier Bichat, Université Denis
	Diderot-Paris VII, 16 rue Henri Huchard 75870 Paris cedex 18, France.
	tenaillon@bichat.inserm.fr},
  keywords = {Adaptation, Biological; Bacteria, genetics; Bacterial Physiological
	Phenomena; Biological Evolution; Escherichia coli, genetics/physiology;
	Genetic Variation; Mutagenesis; Selection, Genetic},
  language = {eng},
  medline-pst = {ppublish},
  pii = {S0966842X04000939},
  url = {http://dx.doi.org/10.1016/j.tim.2004.04.002}
}

@ARTICLE{Tenaillon2012,
  author = {Olivier Tenaillon and Alejandra Rodríguez-Verdugo and Rebecca L Gaut
	and Pamela McDonald and Albert F Bennett and Anthony D Long and Brandon
	S Gaut},
  title = {The molecular diversity of adaptive convergence.},
  journal = {Science},
  year = {2012},
  volume = {335},
  pages = {457--461},
  number = {6067},
  month = {Jan},
  pmid = {22282810},
  abstract = {To estimate the number and diversity of beneficial mutations, we experimentally
	evolved 115 populations of Escherichia coli to 42.2°C for 2000 generations
	and sequenced one genome from each population. We identified 1331
	total mutations, affecting more than 600 different sites. Few mutations
	were shared among replicates, but a strong pattern of convergence
	emerged at the level of genes, operons, and functional complexes.
	Our experiment uncovered a set of primary functional targets of high
	temperature, but we estimate that many other beneficial mutations
	could contribute to similar adaptive outcomes. We inferred the pervasive
	presence of epistasis among beneficial mutations, which shaped adaptive
	trajectories into at least two distinct pathways involving mutations
	either in the RNA polymerase complex or the termination factor rho.},
  doi = {10.1126/science.1212986},
  institution = {Department of Ecology and Evolutionary Biology, University of California-Irvine,
	CA 92697, USA. olivier.tenaillon@inserm.fr},
  keywords = {Adaptation, Physiological; DNA-Directed RNA Polymerases, genetics;
	Epistasis, Genetic; Escherichia coli, genetics/physiology; Evolution,
	Molecular; Genes, Bacterial; Genetic Fitness; Genome, Bacterial;
	Models, Genetic; Mutation; Operon; Point Mutation; Rho Factor, genetics;
	Selection, Genetic; Sequence Analysis, DNA; Sequence Deletion; Temperature},
  language = {eng},
  medline-pst = {ppublish},
  pii = {335/6067/457},
  url = {http://dx.doi.org/10.1126/science.1212986}
}

@ARTICLE{Thompson2000,
  author = {T. B. Thompson and J. B. Garrett and E. A. Taylor and R. Meganathan
	and J. A. Gerlt and I. Rayment},
  title = {Evolution of enzymatic activity in the enolase superfamily: structure
	of o-succinylbenzoate synthase from \textit{Escherichia coli} in
	complex with {Mg2+} and o-succinylbenzoate.},
  journal = {Biochemistry},
  year = {2000},
  volume = {39},
  pages = {10662--10676},
  number = {35},
  month = {Sep},
  pmid = {10978150},
  abstract = {The X-ray structures of the ligand free (apo) and the Mg(2+)*o-succinylbenzoate
	(OSB) product complex of o-succinylbenzoate synthase (OSBS) from
	Escherichia coli have been solved to 1.65 and 1.77 A resolution,
	respectively. The structure of apo OSBS was solved by multiple isomorphous
	replacement in space group P2(1)2(1)2(1); the structure of the complex
	with Mg(2+)*OSB was solved by molecular replacement in space group
	P2(1)2(1)2. The two domain fold found for OSBS is similar to those
	found for other members of the enolase superfamily: a mixed alpha/beta
	capping domain formed from segments at the N- and C-termini of the
	polypeptide and a larger (beta/alpha)(7)beta barrel domain. Two regions
	of disorder were found in the structure of apo OSBS: (i) the loop
	between the first two beta-strands in the alpha/beta domain; and
	(ii) the first sheet-helix pair in the barrel domain. These regions
	are ordered in the product complex with Mg(2+)*OSB. As expected,
	the Mg(2+)*OSB pair is bound at the C-terminal end of the barrel
	domain. The electron density for the phenyl succinate component of
	the product is well-defined; however, the 1-carboxylate appears to
	adopt multiple conformations. The metal is octahedrally coordinated
	by Asp(161), Glu(190), and Asp(213), two water molecules, and one
	oxygen of the benzoate carboxylate group of OSB. The loop between
	the first two beta-strands in the alpha/beta motif interacts with
	the aromatic ring of OSB. Lys(133) and Lys(235) are positioned to
	function as acid/base catalysts in the dehydration reaction. Few
	hydrogen bonding or electrostatic interactions are involved in the
	binding of OSB to the active site; instead, most of the interactions
	between OSB and the protein are either indirect via water molecules
	or via hydrophobic interactions. As a result, evolution of both the
	shape and the volume of the active site should be subject to few
	structural constraints. This would provide a structural strategy
	for the evolution of new catalytic activities in homologues of OSBS
	and a likely explanation for how the OSBS from Amycolaptosis also
	can catalyze the racemization of N-acylamino acids [Palmer, D. R.,
	Garrett, J. B., Sharma, V., Meganathan, R., Babbitt, P. C., and Gerlt,
	J. A. (1999) Biochemistry 38, 4252-4258].},
  institution = {Department of Biochemistry, University of Wisconsin, Madison, Wisconsin
	53705, USA.},
  keywords = {Amino Acid Motifs; Amino Acid Sequence; Apoenzymes, chemistry/metabolism;
	Binding Sites; Carbon-Carbon Lyases, chemistry/metabolism; Catalysis;
	Cations, Divalent, chemistry/metabolism; Computer Simulation; Crystallography,
	X-Ray; Enzyme Activation; Escherichia coli, enzymology; Evolution,
	Molecular; Lysine, chemistry/metabolism; Macromolecular Substances;
	Magnesium, chemistry/metabolism; Models, Molecular; Molecular Sequence
	Data; Multigene Family; Phenylbutyrates, chemistry/metabolism; Protein
	Binding; Protein Structure, Secondary; Protein Structure, Tertiary;
	Structure-Activity Relationship},
  language = {eng},
  medline-pst = {ppublish},
  pii = {bi000855o}
}

@ARTICLE{Thorn1995,
  author = {J. M. Thorn and J. D. Barton and N. E. Dixon and D. L. Ollis and
	K. J. Edwards},
  title = {Crystal structure of \textit{Escherichia coli} {QOR} quinone oxidoreductase
	complexed with {{NADPH}}.},
  journal = {J Mol Biol},
  year = {1995},
  volume = {249},
  pages = {785--799},
  number = {4},
  month = {Jun},
  pmid = {7602590},
  abstract = {The crystal structure of the homodimer of quinone oxidoreductase from
	Escherichia coli has been determined using the multiple isomorphous
	replacement method at 2.2 A resolution and refined to an R-factor
	of 14.1\% The crystallographic asymmetric unit contains one functional
	dimer with the two subunits being related by a non-crystallographic
	2-fold symmetry axis. The model consists of two polypeptide chains
	(residues 2 through 327), one NADPH molecule and one sulphate anion
	per subunit, and 432 water molecules. Each subunit consists of two
	domains: a catalytic domain and a nucleotide-binding domain with
	the NADPH co-factor bound in the cleft between domains. Quinone oxidoreductase
	has an unusual nucleotide-binding fingerprint motif consisting of
	the sequence AXXGXXG. The overall structure of quinone oxidoreductase
	shows strong structural homology to that of horse liver alcohol dehydrogenase.},
  doi = {10.1006/jmbi.1995.0337},
  institution = {Centre for Molecular Structure and Function, Research School of Chemistry,
	Australian National University, Canberra.},
  keywords = {Amino Acid Sequence; Base Sequence; Binding Sites; Crystallization;
	Crystallography, X-Ray; Escherichia coli, metabolism; Models, Molecular;
	Molecular Sequence Data; NADH, NADPH Oxidoreductases, chemistry/metabolism;
	NADP, metabolism; Protein Structure, Secondary},
  language = {eng},
  medline-pst = {ppublish},
  pii = {S0022-2836(85)70337-3},
  url = {http://dx.doi.org/10.1006/jmbi.1995.0337}
}

@ARTICLE{Titz2007,
  author = {Björn Titz and Roman Häuser and Anne Engelbrecher and Peter Uetz},
  title = {The \textit{Escherichia coli} protein {YjjG} is a house-cleaning
	nucleotidase in vivo.},
  journal = {FEMS Microbiol Lett},
  year = {2007},
  volume = {270},
  pages = {49--57},
  number = {1},
  month = {May},
  pmid = {17286574},
  abstract = {House-cleaning enzymes protect cells from the adverse effects of noncanonical
	metabolic chemical compounds. The Escherichia coli nucleotide phosphatase
	YjjG (B4374, JW4336) functions as a house-cleaning phosphatase in
	vivo. YjjG protects the cell against noncanonical pyrimidine derivatives
	such as 5-fluoro-2'-deoxyuridine (5-FdUridine), 5-fluorouridine,
	5-fluoroorotic acid (5-FOA), 5-fluorouracil, and 5-aza-2'-deoxycytidine.
	YjjG prevents the incorporation of potentially mutagenic nucleotides
	into DNA as shown for 5-bromo-2'-deoxyuridine (BrdU). Its enzymatic
	activity in vitro towards noncanonical 5-fluoro-2'-deoxyuridine monophosphate
	(5-FdUMP) is higher than towards canonical thymidine monophosphate
	(dTMP). The closest homolog in humans, HDHD4, does not show a protective
	effect against noncanonical nucleotides, excluding an involvement
	of HDHD4 in resistance against noncanonical nucleotides used for
	cancer chemotherapy. The substrate spectrum of YjjG suggests that
	its in vivo substrates are noncanonical pyrimidine derivatives, which
	might also include oxidized nucleobases such as 5-formyluracil and
	5-hydroxyuracil.},
  doi = {10.1111/j.1574-6968.2007.00646.x},
  institution = {Institute of Genetics, Forschungszentrum Karlsruhe, Karlsruhe, Germany.
	bjoern@itg.fzk.de},
  keywords = {Azacitidine, analogs /&/ derivatives/chemistry/pharmacology; Bromodeoxyuridine,
	pharmacology; DNA Damage; Deoxyuridine, chemistry/pharmacology; Escherichia
	coli Proteins, genetics/metabolism; Escherichia coli, drug effects/genetics/metabolism;
	Fluorouracil, chemistry/pharmacology; Models, Biological; Molecular
	Structure; Mutation; N-Glycosyl Hydrolases, genetics/metabolism;
	Nucleotidases, genetics/metabolism; Orotic Acid, analogs /&/ derivatives/chemistry/pharmacology;
	Substrate Specificity; Thymidine Monophosphate, chemistry/pharmacology;
	Uridine, analogs /&/ derivatives/chemistry/pharmacology},
  language = {eng},
  medline-pst = {ppublish},
  pii = {FML646},
  url = {http://dx.doi.org/10.1111/j.1574-6968.2007.00646.x}
}

@ARTICLE{Toprak2011,
  author = {Erdal Toprak and Adrian Veres and Jean-Baptiste Michel and Remy Chait
	and Daniel L Hartl and Roy Kishony},
  title = {Evolutionary paths to antibiotic resistance under dynamically sustained
	drug selection.},
  journal = {Nat Genet},
  year = {2011},
  volume = {44},
  pages = {101--105},
  number = {1},
  pmid = {22179135},
  abstract = {Antibiotic resistance can evolve through the sequential accumulation
	of multiple mutations. To study such gradual evolution, we developed
	a selection device, the 'morbidostat', that continuously monitors
	bacterial growth and dynamically regulates drug concentrations, such
	that the evolving population is constantly challenged. We analyzed
	the evolution of resistance in Escherichia coli under selection with
	single drugs, including chloramphenicol, doxycycline and trimethoprim.
	Over a period of ∼20 days, resistance levels increased dramatically,
	with parallel populations showing similar phenotypic trajectories.
	Whole-genome sequencing of the evolved strains identified mutations
	both specific to resistance to a particular drug and shared in resistance
	to multiple drugs. Chloramphenicol and doxycycline resistance evolved
	smoothly through diverse combinations of mutations in genes involved
	in translation, transcription and transport. In contrast, trimethoprim
	resistance evolved in a stepwise manner, through mutations restricted
	to the gene encoding the enzyme dihydrofolate reductase (DHFR). Sequencing
	of DHFR over the time course of the experiment showed that parallel
	populations evolved similar mutations and acquired them in a similar
	order.},
  doi = {10.1038/ng.1034},
  institution = {.},
  language = {eng},
  medline-pst = {epublish},
  pii = {ng.1034},
  url = {http://dx.doi.org/10.1038/ng.1034}
}

@ARTICLE{Umezu1993,
  author = {Umezu, K and Chi, N W and Kolodner, R D},
  title = {Biochemical interaction of the \textit{Escherichia coli} {RecF},
	{RecO}, and {RecR} proteins with {RecA} protein and single-stranded
	{DNA} binding protein.},
  journal = {Proceedings of the National Academy of Sciences},
  year = {1993},
  volume = {90},
  pages = {3875--3879},
  number = {9},
  month = may,
  comment = {10.1073/pnas.90.9.3875},
  url = {http://www.pnas.org/content/90/9/3875.abstract}
}

@ARTICLE{Valentin-Hansen1985,
  author = {P. Valentin-Hansen and P. Højrup and S. Short},
  title = {The primary structure of the {DeoR} repressor from \textit{Escherichia
	coli} {K}-12.},
  journal = {Nucleic Acids Res},
  year = {1985},
  volume = {13},
  pages = {5927--5936},
  number = {16},
  month = {Aug},
  pmid = {2994018},
  abstract = {The nucleotide sequence of the deoR gene of E. coli, which codes for
	the DeoR repressor, has been determined. This gene codes for a polypeptide
	that is 252 amino acids residues in length. Computer-assisted analysis
	of the nucleotide sequence strongly suggests that the DNA binding
	domain of the DeoR repressor is located in the N-terminal part of
	the protein. After the coding region there is a dyad symmetry similar
	to a palindromic unit present outside many structural genes on the
	E. coli chromosome.},
  keywords = {Amino Acid Sequence; Bacterial Proteins; Base Sequence; Cloning, Molecular;
	Codon; DNA Restriction Enzymes; DNA-Binding Proteins, genetics; Escherichia
	coli Proteins; Escherichia coli, genetics; Genes; Genes, Bacterial;
	Repressor Proteins, genetics; Transcription Factors, genetics},
  language = {eng},
  medline-pst = {ppublish}
}

@ARTICLE{VanDyk1998,
  author = {Van Dyk, Tina K. and Ayers, Brenda L. and Morgan, Robin W. and Larossa,
	Robert A.},
  title = {Constricted Flux through the Branched-Chain Amino Acid Biosynthetic
	Enzyme Acetolactate Synthase Triggers Elevated Expression of Genes
	Regulated by \textit{rpoS} and Internal Acidification},
  journal = {Journal of Bacteriology},
  year = {1998},
  volume = {180},
  pages = {785--792},
  number = {4},
  month = feb,
  abstract = {The first common enzyme of isoleucine and valine biosynthesis, acetolactate
	synthase (ALS), is specifically inhibited by the herbicide sulfometuron
	methyl (SM). To further understand the physiological consequences
	of flux alterations at this point in metabolism,Escherichia coli
	genes whose expression was induced by partial inhibition of ALS were
	sought. Plasmid-based fusions of randomE. coli DNA fragments to Photorhabdus
	luminescens luxCDABE were screened for bioluminescent increases in
	actively growing liquid cultures slowed 25% by the addition of SM.
	From more than 8,000 transformants, 12 unique SM-inducible promoter-lux
	fusions were identified. Thelux reporter genes were joined to seven
	uncharacterized open reading frames, f253a, f415,frvX, o513, o521,
	yciG, and yohF, and five known genes, inaA,ldcC, osmY, poxB, andsohA.
	Inactivation of the rpoS-encoded sigma factor, sigma38, reduced basal
	expression levels of six of these fusions 10- to 200-fold. These
	six genes defined four new members of the sigma38 regulon, f253a,
	ldcC,yciG, and yohF, and included two known members,osmY and poxB.
	Furthermore, the weak acid salicylate, which causes cytoplasmic acidification,
	also induced increased bioluminescence from seven SM-inducible promoter-lux
	fusion-containing strains, namely, those with fusions of the sigma38-controlled
	genes and inaA. The pattern of gene expression changes suggested
	that restricted ALS activity may result in intracellular acidification
	and induction of the sigma38-dependent stress response.},
  url = {http://jb.asm.org/content/180/4/785.abstract}
}

@ARTICLE{Vargiu2012,
  author = {Attilio V Vargiu and Hiroshi Nikaido},
  title = {Multidrug binding properties of the {AcrB} efflux pump characterized
	by molecular dynamics simulations.},
  journal = {Proc Natl Acad Sci U S A},
  year = {2012},
  volume = {109},
  pages = {20637--20642},
  number = {50},
  month = {Dec},
  pmid = {23175790},
  abstract = {Multidrug resistance in Gram-negative bacteria, to which multidrug
	efflux pumps such as the AcrB transporter makes a major contribution,
	is becoming a major public health problem. Unfortunately only a few
	compounds have been cocrystallized with AcrB, and thus computational
	approaches are essential in elucidating the interaction between diverse
	ligands and the pump protein. We used molecular dynamics simulation
	to examine the binding of nine substrates, two inhibitors, and two
	nonsubstrates to the distal binding pocket of AcrB, identified earlier
	by X-ray crystallography. This approach gave us more realistic views
	of the binding than the previously used docking approach, as the
	explicit water molecules contributed to the process and the flexible
	binding site was often seen to undergo large structural changes.
	We analyzed the interaction in detail in terms of the binding energy,
	hydrophobic surface-matching, and the residues involved in the process.
	We found that all substrates tested bound to the pocket, whereas
	the binding to this site was not preferred for the nonsubstrates.
	Interestingly, both inhibitors [Phe-Arg-β-naphthylamide and 1-(1-naphtylmethyl)-piperazine]
	tended to move out of the pocket at least partially, getting into
	contact with a glycine-rich loop that separates the distal pocket
	from the more proximal region of the protein and is thought to control
	the access of substrates to the distal pocket.},
  doi = {10.1073/pnas.1218348109},
  institution = {Consiglio Nazionale delle Ricerche-Istituto Officina dei Materiali,
	Unità Operativa di Supporto Cagliari, Universita degli Studi di Cagliari,
	I-09042 Monserrato, Caligliari, Italy.},
  keywords = {Binding Sites; Drug Resistance, Multiple, Bacterial, physiology; Escherichia
	coli Proteins, antagonists /&/ inhibitors/chemistry/metabolism; Escherichia
	coli, drug effects/metabolism; Ligands; Models, Molecular; Molecular
	Docking Simulation; Molecular Dynamics Simulation; Multidrug Resistance-Associated
	Proteins, antagonists /&/ inhibitors/chemistry/metabolism; Protein
	Binding; Protein Conformation},
  language = {eng},
  medline-pst = {ppublish},
  pii = {1218348109},
  url = {http://dx.doi.org/10.1073/pnas.1218348109}
}

@ARTICLE{Vasilyeva2002,
  author = {Oxana V Vasilyeva and Kristina B Kolygo and Yulia F Leonova and Natalia
	A Potapenko and Tatyana V Ovchinnikova},
  title = {Domain structure and {ATP}-induced conformational changes in \textit{Escherichia
	coli} protease {Lon} revealed by limited proteolysis and autolysis.},
  journal = {FEBS Lett},
  year = {2002},
  volume = {526},
  pages = {66--70},
  number = {1-3},
  month = {Aug},
  pmid = {12208506},
  abstract = {Escherichia coli protease Lon (La) is an adenosine triphosphate (ATP)-regulated
	homo-oligomeric proteolytic complex responsible for the recognition
	and selective degradation of abnormal and unstable proteins. Each
	subunit of the protease Lon appears to consist of three functional
	domains: the C-terminal proteolytic containing a serine active site,
	the central displaying the ATPase activity, and the N-terminal with
	still obscure function. We have used limited proteolysis to probe
	the domain structure and nucleotide-induced conformational changes
	in the enzyme. Limited proteolysis of the native protease Lon generated
	a low number of stable fragments roughly corresponding to its functional
	domains. Conformational changes in the wild-type enzyme and its mutant
	forms in the presence or absence of adenine and guanine nucleotides
	were investigated by limited proteolysis. The nucleotide character
	was shown to play a key role for susceptibility of the protease Lon
	to limited proteolysis, in particular, for resistance of the ATPase
	functional domain. ATP and adenosine diphosphate displayed a protective
	effect of the ATPase domain of the enzyme. We suggest that these
	nucleotides induce conformational changes of the enzyme, transforming
	the ATPase domain from the most vulnerable part of the molecule into
	a spatially inaccessible one. Both limited proteolysis and autolysis
	demonstrate that the most stable part of the protease Lon molecule
	is its N-terminal region. Obvious resistance of the protease Lon
	C-terminus to proteolysis indicates that this region of the enzyme
	molecule including its substrate-binding and proteolytic domains
	has a well folded structure.},
  institution = {Shemyakin and Ovchinnikov Institute of Bioorganic Chemistry, Russian
	Academy of Sciences, Miklukho-Maklaya street 16/10, 117997 Moscow,
	Russia.},
  keywords = {ATP-Dependent Proteases; Adenosine Monophosphate, pharmacology; Adenosine
	Triphosphatases, chemistry/metabolism; Adenosine Triphosphate, pharmacology;
	Electrophoresis, Polyacrylamide Gel; Escherichia coli Proteins; Escherichia
	coli, enzymology; Guanosine Diphosphate, pharmacology; Guanylyl Imidodiphosphate,
	pharmacology; Heat-Shock Proteins, chemistry/metabolism; Kinetics;
	Peptide Mapping; Protease La; Protein Conformation, drug effects;
	Serine Endopeptidases, chemistry/metabolism},
  language = {eng},
  medline-pst = {ppublish},
  pii = {S0014579302031174}
}

@ARTICLE{Wade2001,
  author = {J. T. Wade and T. A. Belyaeva and E. I. Hyde and S. J. Busby},
  title = {A simple mechanism for co-dependence on two activators at an \textit{Escherichia
	coli} promoter.},
  journal = {EMBO J},
  year = {2001},
  volume = {20},
  pages = {7160--7167},
  number = {24},
  month = {Dec},
  pmid = {11742992},
  abstract = {The Escherichia coli melAB promoter is co-dependent upon two transcription
	activators, MelR and the cyclic AMP receptor protein, CRP. In this
	study we demonstrate positive co-operativity between the binding
	of MelR and CRP at the melAB promoter, which provides a simple mechanism
	for its co-dependence. MelR binds to four sites, centred at positions
	-42.5, -62.5, -100.5 and -120.5 relative to the melAB transcription
	start point. When MelR is pre-bound, CRP is able to bind to a target
	located between MelR at positions -62.5 and -100.5. This increases
	the occupation of the two downstream sites for MelR, which is essential
	for transcription activation. We have identified residues within
	activating region 1 (AR1) of CRP that are important in transcription
	activation of the melAB promoter. At simple CRP-dependent promoters,
	the surface of CRP containing these residues is involved in contacting
	the RNA polymerase alpha subunit. Our results show that, at the melAB
	promoter, the surface of CRP containing AR1 contacts MelR rather
	than RNA polymerase. Thus, MelR and CRP activate transcription by
	a novel mechanism in which they bind co-operatively to adjacent sites
	and form a bacterial enhanceosome.},
  doi = {10.1093/emboj/20.24.7160},
  institution = {School of Biosciences, The University of Birmingham, Edgbaston, Birmingham
	B15 2TT, UK.},
  keywords = {Base Sequence; DNA Footprinting; DNA, Bacterial, genetics; DNA-Binding
	Proteins, metabolism; Escherichia coli Proteins; Escherichia coli,
	genetics; Genes, Bacterial; Models, Molecular; Molecular Sequence
	Data; Promoter Regions, Genetic; Protein Binding; Protein Conformation;
	Receptors, Cyclic AMP, chemistry/metabolism; Trans-Activators, metabolism;
	Transcriptional Activation},
  language = {eng},
  medline-pst = {ppublish},
  url = {http://dx.doi.org/10.1093/emboj/20.24.7160}
}

@ARTICLE{Wake2011,
  author = {David B Wake and Marvalee H Wake and Chelsea D Specht},
  title = {Homoplasy: from detecting pattern to determining process and mechanism
	of evolution.},
  journal = {Science},
  year = {2011},
  volume = {331},
  pages = {1032--1035},
  number = {6020},
  month = {Feb},
  pmid = {21350170},
  abstract = {Understanding the diversification of phenotypes through time--"descent
	with modification"--has been the focus of evolutionary biology for
	150 years. If, contrary to expectations, similarity evolves in unrelated
	taxa, researchers are guided to uncover the genetic and developmental
	mechanisms responsible. Similar phenotypes may be retained from common
	ancestry (homology), but a phylogenetic context may instead reveal
	that they are independently derived, due to convergence or parallel
	evolution, or less likely, that they experienced reversal. Such examples
	of homoplasy present opportunities to discover the foundations of
	morphological traits. A common underlying mechanism may exist, and
	components may have been redeployed in a way that produces the "same"
	phenotype. New, robust phylogenetic hypotheses and molecular, genomic,
	and developmental techniques enable integrated exploration of the
	mechanisms by which similarity arises.},
  doi = {10.1126/science.1188545},
  institution = {Museum of Vertebrate Zoology, University of California, Berkeley,
	CA 94720, USA. davidbwake@gmail.com},
  keywords = {Adaptation, Biological; Animals; Biological Evolution; Morphogenesis,
	genetics; Mutation; Phenotype; Phylogeny; Plants, genetics; Selection,
	Genetic},
  language = {eng},
  medline-pst = {ppublish},
  pii = {331/6020/1032},
  url = {http://dx.doi.org/10.1126/science.1188545}
}

@BOOK{Walsh2003,
  title = {Antibiotics: actions, origins, resistance},
  publisher = {ASM Press},
  year = {2003},
  author = {Walsh, Christopher},
  pages = {X, 335 S.},
  adress = {Washington, DC},
  isbn = {1-55581-254-6},
  keywords = {Drug resistance, bacterial},
  lccn = {44 A 5256},
  url = {http://www.gbv.de/dms/bs/toc/35596547X.pdf}
}

@ARTICLE{Walsh2000,
  author = {C. Walsh},
  title = {Molecular mechanisms that confer antibacterial drug resistance.},
  journal = {Nature},
  year = {2000},
  volume = {406},
  pages = {775--781},
  number = {6797},
  month = {Aug},
  pmid = {10963607},
  abstract = {Antibiotics--compounds that are literally 'against life'--are typically
	antibacterial drugs, interfering with some structure or process that
	is essential to bacterial growth or survival without harm to the
	eukaryotic host harbouring the infecting bacteria. We live in an
	era when antibiotic resistance has spread at an alarming rate and
	when dire predictions concerning the lack of effective antibacterial
	drugs occur with increasing frequency. In this context it is apposite
	to ask a few simple questions about these life-saving molecules.
	What are antibiotics? Where do they come from? How do they work?
	Why do they stop being effective? How do we find new antibiotics?
	And can we slow down the development of antibiotic-resistant superbugs?},
  doi = {10.1038/35021219},
  institution = {Biological Chemistry and Molecular Pharmacology Department, Harvard
	Medical School, Boston, Massachusetts 02115, USA.},
  keywords = {Anti-Bacterial Agents, pharmacology; Drug Resistance, Microbial; Humans},
  language = {eng},
  medline-pst = {ppublish},
  url = {http://dx.doi.org/10.1038/35021219}
}

@ARTICLE{Wang2001,
  author = {H. Wang and J. L. Dzink-Fox and M. Chen and S. B. Levy},
  title = {Genetic characterization of highly fluoroquinolone-resistant clinical
	\textit{Escherichia coli} strains from {China}: role of \textit{acrR}
	mutations.},
  journal = {Antimicrob Agents Chemother},
  year = {2001},
  volume = {45},
  pages = {1515--1521},
  number = {5},
  month = {May},
  pmid = {11302820},
  abstract = {The genetic basis for fluoroquinolone resistance was examined in 30
	high-level fluoroquinolone-resistant Escherichia coli clinical isolates
	from Beijing, China. Each strain also demonstrated resistance to
	a variety of other antibiotics. PCR sequence analysis of the quinolone
	resistance-determining region of the topoisomerase genes (gyrA/B,
	parC) revealed three to five mutations known to be associated with
	fluoroquinolone resistance. Western blot analysis failed to demonstrate
	overexpression of MarA, and Northern blot analysis did not detect
	overexpression of soxS RNA in any of the clinical strains. The AcrA
	protein of the AcrAB multidrug efflux pump was overexpressed in 19
	of 30 strains of E. coli tested, and all 19 strains were tolerant
	to organic solvents. PCR amplification of the complete acrR (regulator/repressor)
	gene of eight isolates revealed amino acid changes in four isolates,
	a 9-bp deletion in another, and a 22-bp duplication in a sixth strain.
	Complementation with a plasmid-borne wild-type acrR gene reduced
	the level of AcrA in the mutants and partially restored antibiotic
	susceptibility 1.5- to 6-fold. This study shows that mutations in
	acrR are an additional genetic basis for fluoroquinolone resistance.},
  doi = {10.1128/AAC.45.5.1515-1521.2001},
  institution = {Department of Clinical Laboratory, Peking Union Medical College Hospital,
	Chinese Academy of Medical Sciences, Beijing 100730, People's Republic
	of China.},
  keywords = {Anti-Infective Agents, pharmacology; Bacterial Proteins, biosynthesis/genetics;
	China; DNA Gyrase; DNA Topoisomerase IV; DNA Topoisomerases, Type
	II, genetics; DNA-Binding Proteins, biosynthesis; Drug Resistance,
	Microbial, genetics; Escherichia coli Proteins; Escherichia coli,
	drug effects/genetics; Fluoroquinolones; Humans; Lipoproteins, genetics;
	Membrane Transport Proteins; Solvents, pharmacology; Trans-Activators;
	Transcription Factors, biosynthesis},
  language = {eng},
  medline-pst = {ppublish},
  url = {http://dx.doi.org/10.1128/AAC.45.5.1515-1521.2001}
}

@ARTICLE{Webber2001,
  author = {M. A. Webber and L. J. Piddock},
  title = {Absence of mutations in \textit{marRAB} or \textit{soxRS} in \textit{acrB}-overexpressing
	fluoroquinolone-resistant clinical and veterinary isolates of \textit{Escherichia
	coli}.},
  journal = {Antimicrob Agents Chemother},
  year = {2001},
  volume = {45},
  pages = {1550--1552},
  number = {5},
  month = {May},
  pmid = {11302826},
  abstract = {The amount of acrB, marA, and soxS mRNA was determined in 36 fluoroquinolone-resistant
	E. coli from humans and animals, 27 of which displayed a multiple-resistance
	phenotype. acrB mRNA was elevated in 11 of 36 strains. A mutation
	at codon 45 (Arg-->Cys) in acrR was found in 6 of these 11 strains.
	Ten of the 36 isolates appeared to overexpress soxS, and five appeared
	to overexpress marA. A number of mutations were found in the marR
	and soxR repressor genes, correlating with greater amounts of marA
	and soxS mRNA, respectively.},
  doi = {10.1128/AAC.45.5.1550-1552.2001},
  institution = {Antimicrobial Agents Research Group, Division of Immunity and Infection,
	University of Birmingham, Birmingham B15 2TT, United Kingdom.},
  keywords = {Animals; Anti-Infective Agents, pharmacology; Bacterial Proteins,
	genetics; DNA-Binding Proteins, genetics; Drug Resistance, Microbial,
	genetics; Escherichia coli Proteins; Escherichia coli, drug effects/genetics;
	Fluoroquinolones; Humans; Microbial Sensitivity Tests; Mutation;
	Repressor Proteins, genetics; Trans-Activators; Transcription Factors,
	genetics},
  language = {eng},
  medline-pst = {ppublish},
  url = {http://dx.doi.org/10.1128/AAC.45.5.1550-1552.2001}
}

@ARTICLE{Webster1989,
  author = {C. Webster and L. Gardner and S. Busby},
  title = {The \textit{Escherichia coli} \textit{melR} gene encodes a {DNA}-binding
	protein with affinity for specific sequences located in the melibiose-operon
	regulatory region.},
  journal = {Gene},
  year = {1989},
  volume = {83},
  pages = {207--213},
  number = {2},
  month = {Nov},
  pmid = {2684786},
  abstract = {Crude extracts, made from Escherichia coli cells carrying a plasmid
	in which the melR gene was expressed from the galP2 promoter, were
	used as a source of MelR protein. Using DNase I footprinting and
	gel retardation assays, we show that MelR binds to two sites located
	from nucleotides (nt) -49 to -75 and -85 to -113, upstream from the
	melAB transcription start point. The two sites contain identical
	18-bp sequences. Specific binding is unaltered by deletions that
	remove 1 or 6 amino acids (aa) from the C terminus of MelR, but is
	abolished by deletion of 16, 24 or more aa residues. Sequence homologies
	between MelR and other DNA-binding proteins are discussed.},
  institution = {School of Biochemistry, University of Birmingham, U.K.},
  keywords = {Amino Acid Sequence; Base Sequence; Chromosome Deletion; Cloning,
	Molecular; DNA-Binding Proteins, genetics; Disaccharides; Escherichia
	coli, genetics; Genes, Bacterial; Genes, Regulator; Melibiose, biosynthesis;
	Molecular Sequence Data; Nucleotide Mapping; Operon; Plasmids; Promoter
	Regions, Genetic; Restriction Mapping},
  language = {eng},
  medline-pst = {ppublish}
}

@ARTICLE{Webster1987,
  author = {C. Webster and K. Kempsell and I. Booth and S. Busby},
  title = {Organisation of the regulatory region of the \textit{Escherichia
	coli} melibiose operon.},
  journal = {Gene},
  year = {1987},
  volume = {59},
  pages = {253--263},
  number = {2-3},
  pmid = {2830169},
  abstract = {The regulatory region of the Escherichia coli melibiose operon contains
	two divergent promoters. One promoter is responsible for the expression
	of the melR gene, that is essential for melibiose-dependent stimulation
	of the second promoter. Melibiose-induced transcription from this
	second promoter initiates at a start point 25 bp upstream from the
	start codon of the melA gene, encoding an alpha-galactosidase. The
	nucleotide sequence covering the divergent promoters and the melR
	gene is reported.},
  institution = {Department of Biochemistry, University of Birmingham, U.K.},
  keywords = {Base Sequence; DNA Restriction Enzymes; Disaccharides, genetics; Escherichia
	coli, genetics; Genes; Genes, Bacterial; Genes, Regulator; Melibiose,
	genetics; Molecular Sequence Data; Operon; Plasmids; Promoter Regions,
	Genetic; Transcription, Genetic; beta-Galactosidase, genetics},
  language = {eng},
  medline-pst = {ppublish}
}

@ARTICLE{Wei2011,
  author = {Zhi Wei and Wei Wang and Pingzhao Hu and Gholson J Lyon and Hakon
	Hakonarson},
  title = {{SNVer}: a statistical tool for variant calling in analysis of pooled
	or individual next-generation sequencing data.},
  journal = {Nucleic Acids Res},
  year = {2011},
  volume = {39},
  pages = {e132},
  number = {19},
  month = {Oct},
  pmid = {21813454},
  abstract = {We develop a statistical tool SNVer for calling common and rare variants
	in analysis of pooled or individual next-generation sequencing (NGS)
	data. We formulate variant calling as a hypothesis testing problem
	and employ a binomial-binomial model to test the significance of
	observed allele frequency against sequencing error. SNVer reports
	one single overall P-value for evaluating the significance of a candidate
	locus being a variant based on which multiplicity control can be
	obtained. This is particularly desirable because tens of thousands
	loci are simultaneously examined in typical NGS experiments. Each
	user can choose the false-positive error rate threshold he or she
	considers appropriate, instead of just the dichotomous decisions
	of whether to 'accept or reject the candidates' provided by most
	existing methods. We use both simulated data and real data to demonstrate
	the superior performance of our program in comparison with existing
	methods. SNVer runs very fast and can complete testing 300 K loci
	within an hour. This excellent scalability makes it feasible for
	analysis of whole-exome sequencing data, or even whole-genome sequencing
	data using high performance computing cluster. SNVer is freely available
	at http://snver.sourceforge.net/.},
  doi = {10.1093/nar/gkr599},
  institution = {Department of Computer Science, New Jersey Institute of Technology,
	Newark, NJ 08540, USA. zhiwei@njit.edu},
  keywords = {Gene Frequency; Genetic Variation; High-Throughput Nucleotide Sequencing;
	Models, Statistical; Polymorphism, Single Nucleotide; Software},
  language = {eng},
  medline-pst = {ppublish},
  pii = {gkr599},
  url = {http://dx.doi.org/10.1093/nar/gkr599}
}

@ARTICLE{Weiss2007,
  author = {Bernard Weiss},
  title = {{YjjG}, a {dUMP} phosphatase, is critical for thymine utilization
	by \textit{Escherichia coli} {K}-12.},
  journal = {J Bacteriol},
  year = {2007},
  volume = {189},
  pages = {2186--2189},
  number = {5},
  month = {Mar},
  pmid = {17189366},
  abstract = {Exogenous thymine must be converted to thymidine to enable a thyA
	(thymidylate synthase) mutant to grow. The deoxyribose in the thymidine
	comes from dUMP, which must first be dephosphorylated. The nucleotidase
	YjjG is critical for this step. A yjjG thyA mutant cannot use thymine
	for growth on a glucose minimal medium.},
  doi = {10.1128/JB.01645-06},
  institution = {Department of Pathology and Laboratory Medicine, Emory University,
	Atlanta, GA 30322, USA. bweiss2@emory.edu},
  keywords = {Deoxyuracil Nucleotides, metabolism; Escherichia coli Proteins, physiology;
	Escherichia coli, metabolism; N-Glycosyl Hydrolases, physiology;
	Phosphorylation; Thymidylate Synthase, physiology; Thymine, metabolism},
  language = {eng},
  medline-pst = {ppublish},
  pii = {JB.01645-06},
  url = {http://dx.doi.org/10.1128/JB.01645-06}
}

@BOOK{Wickham2009,
  title = {ggplot2: elegant graphics for data analysis},
  publisher = {{Springer New York}},
  year = {2009},
  author = {Hadley Wickham},
  isbn = {978-0-387-98140-6},
  url = {http://had.co.nz/ggplot2/book}
}

@ARTICLE{Wilson1987,
  author = {D. M. Wilson and T. H. Wilson},
  title = {Cation specificity for sugar substrates of the melibiose carrier
	in \textit{Escherichia coli}.},
  journal = {Biochim Biophys Acta},
  year = {1987},
  volume = {904},
  pages = {191--200},
  number = {2},
  month = {Nov},
  pmid = {3311166},
  abstract = {A study has been made of the sugar substrate specificities and the
	cation specificities of the melibiose transport system of Escherichia
	coli. The following beta-galactosides were found to be transported:
	lactose, L-arabinose-beta-D-galactoside, D-fructose-beta-D-galactoside,
	o- and p-nitrophenyl-beta-D-galactosides. These beta-galactosides
	were cotransported with Na+ but not with H+. The alpha-galactosides
	raffinose, melibiose and p-nitrophenyl-alpha-galactoside were transported
	with either H+ or Na+. Of the monosaccharides tested D-galactose
	could use either Na+ or H+ for cotransport whereas D-fucose, L-arabinose
	and D-galactosamine could use only Na+. The sugar specificity requirements
	for H+ cotransport are therefore more exacting than those for Na+
	cotransport.},
  institution = {Department of Physiology, Harvard Medical School, Boston, MA 02115.},
  keywords = {Cations; Escherichia coli, enzymology/genetics/growth /&/ development;
	Fermentation; Galactosides, metabolism; Genotype; Kinetics; Membrane
	Transport Proteins, metabolism; Substrate Specificity; Symporters},
  language = {eng},
  medline-pst = {ppublish},
  pii = {0005-2736(87)90368-3}
}

@ARTICLE{Wilson2001,
  author = {T. H. Wilson and P. Z. Ding},
  title = {Sodium-substrate cotransport in bacteria.},
  journal = {Biochim Biophys Acta},
  year = {2001},
  volume = {1505},
  pages = {121--130},
  number = {1},
  month = {May},
  pmid = {11248194},
  abstract = {A variety of sodium-substrate cotransport systems are known in bacteria.
	Sodium enters the cell down an electrochemical concentration gradient.
	There is obligatory coupling between the entry of the ion and the
	entry of substrate with a stoichiometry (in the cases studied) of
	1:1. Thus, the downhill movement of sodium ion into the cell leads
	to the accumulation of substrate within the cell. The melibiose carrier
	of Escherichia coli is perhaps the most carefully studied of the
	sodium cotransport systems in bacteria. This carrier is of special
	interest because it can also use protons or lithium ions for cotransport.
	Other sodium cotransport carriers that have been studied recently
	are for proline, glutamate, serine-threonine, citrate and branched
	chain amino acids.},
  institution = {Department of Cell Biology, Harvard Medical School, 240 Longwood
	Avenue, Boston, MA 02115, USA. thomas_wilson@hms.harvard.edu},
  keywords = {Amino Acid Sequence; Amino Acid Transport System X-AG; Amino Acid
	Transport Systems, Neutral; Amino Acids, Branched-Chain, metabolism;
	Bacterial Proteins, metabolism; Binding Sites; Carrier Proteins,
	chemistry/isolation /&/ purification/metabolism; Citric Acid, metabolism;
	Cytoplasm, metabolism; Escherichia coli Proteins; Glutamate Plasma
	Membrane Transport Proteins; Glutamates, metabolism; Ion Transport;
	Melibiose, metabolism; Molecular Sequence Data; Periplasm, metabolism;
	Serine, metabolism; Sodium, metabolism; Substrate Specificity; Symporters;
	Threonine, metabolism},
  language = {eng},
  medline-pst = {ppublish},
  pii = {S0005-2728(00)00282-6}
}

@ARTICLE{Witkin1946,
  author = {E. M. Witkin},
  title = {Inherited Differences in Sensitivity to Radiation in \textit{Escherichia
	coli}.},
  journal = {Proc Natl Acad Sci U S A},
  year = {1946},
  volume = {32},
  pages = {59--68},
  number = {3},
  month = {Mar},
  pmid = {16578194},
  institution = {Columbia University and Carnegie Institution, Cold Spring Harbor,
	N. Y.},
  language = {eng},
  medline-pst = {ppublish}
}

@ARTICLE{Wu1990,
  author = {T. H. Wu and C. H. Clarke and M. G. Marinus},
  title = {Specificity of \textit{Escherichia coli} \textit{mutD} and \textit{mutL}
	mutator strains.},
  journal = {Gene},
  year = {1990},
  volume = {87},
  pages = {1--5},
  number = {1},
  month = {Mar},
  pmid = {2185133},
  abstract = {The products of the mutD and mutL genes of Escherichia coli are involved
	in proofreading by DNA polymerase III and DNA adenine MTase (Dam)-dependent
	mismatch repair, respectively. We have used the plasmid-borne bacteriophage
	P22 mnt gene as a target to determine the types of mutations produced
	in mutL25 and mutD5 strains. Of 60 mutations identified from mutL25
	cells, 52 were transition mutations and of these the AT----GC subset
	predominated (40 out of 52). The majority of AT----GC mutations were
	found at the same three sites (hotspots). In contrast, transversion
	mutations (47 out of 76) were found about twice as frequently as
	transitions (28 out of 76) from mutD5 bacteria. Two hotspots were
	identified but at different sites than those in the mutL25 cells.
	These results suggest that the proofreading function of DNA polymerase
	III primarily repairs potential transversion mutations while Dam-dependent
	mismatch repair rectifies potential transition mutations.},
  institution = {Department of Pharmacology, University of Massachusetts Medical School,
	Worcester 01655.},
  keywords = {Coliphages, genetics; DNA Polymerase III, metabolism; DNA Repair;
	Escherichia coli Proteins; Escherichia coli, enzymology/genetics;
	Genes, Bacterial; Genes, Viral; Methyltransferases, metabolism; Mutation;
	Plasmids; Promoter Regions, Genetic; Site-Specific DNA-Methyltransferase
	(Adenine-Specific)},
  language = {eng},
  medline-pst = {ppublish},
  pii = {0378-1119(90)90488-D}
}

@ARTICLE{Yazyu1984,
  author = {H. Yazyu and S. Shiota-Niiya and T. Shimamoto and H. Kanazawa and
	M. Futai and T. Tsuchiya},
  title = {Nucleotide sequence of the \textit{melB} gene and characteristics
	of deduced amino acid sequence of the melibiose carrier in \textit{Escherichia
	coli}.},
  journal = {J Biol Chem},
  year = {1984},
  volume = {259},
  pages = {4320--4326},
  number = {7},
  month = {Apr},
  pmid = {6323466},
  abstract = {The nucleotide sequence of the melB gene coding for the melibiose
	carrier in Escherichia coli has been determined. The melibiose carrier
	is predicted to consist of 469 amino acid residues, resulting in
	a protein with a molecular weight of 52,029. The predicted carrier
	protein is highly hydrophobic (70\% nonpolar amino acid residues).
	The hydropathic profile suggests that there are 10 long hydrophobic
	segments in the primary structure of the carrier protein. Most of
	them seem to traverse the membrane. Although the hydropathic profile
	of the melibiose carrier is similar to that of the lactose carrier
	as a whole, homology in the primary structure between the two carriers
	is very low. Furthermore, no homology in the nucleotide sequence
	is found in the structural genes for the two carriers. However, the
	nucleotide sequences of the intergenic regions are very similar between
	the melibiose operon and the lactose operon. There is a typical intercistronic
	regulatory sequence in the 3'-flanking region of the melB as well
	as in that of the lacY, which suggests the presence of another gene
	downstream of the melB.},
  keywords = {Amino Acid Sequence; Base Sequence; Codon; DNA Restriction Enzymes;
	Escherichia coli, genetics/metabolism; Genes; Genes, Bacterial; Membrane
	Transport Proteins, genetics; Nucleic Acid Conformation; Plasmids;
	Symporters; Transcription, Genetic},
  language = {eng},
  medline-pst = {ppublish}
}

@ARTICLE{Ye2009,
  author = {Kai Ye and Marcel H Schulz and Quan Long and Rolf Apweiler and Zemin
	Ning},
  title = {Pindel: a pattern growth approach to detect break points of large
	deletions and medium sized insertions from paired-end short reads.},
  journal = {Bioinformatics},
  year = {2009},
  volume = {25},
  pages = {2865--2871},
  number = {21},
  month = {Nov},
  pmid = {19561018},
  abstract = {There is a strong demand in the genomic community to develop effective
	algorithms to reliably identify genomic variants. Indel detection
	using next-gen data is difficult and identification of long structural
	variations is extremely challenging.We present Pindel, a pattern
	growth approach, to detect breakpoints of large deletions and medium-sized
	insertions from paired-end short reads. We use both simulated reads
	and real data to demonstrate the efficiency of the computer program
	and accuracy of the results.The binary code and a short user manual
	can be freely downloaded from http://www.ebi.ac.uk/ approximately
	kye/pindel/.k.ye@lumc.nl; zn1@sanger.ac.uk.},
  doi = {10.1093/bioinformatics/btp394},
  institution = {EMBL Outstation European Bioinformatics Institute, Wellcome Trust
	Genome Campus, Hinxton, Cambridge, UK. k.ye@lumc.nl},
  keywords = {Algorithms; Chromosome Breakpoints; Computational Biology, methods;
	DNA Breaks; Genome; INDEL Mutation; Sequence Analysis, DNA; Software},
  language = {eng},
  medline-pst = {ppublish},
  pii = {btp394},
  url = {http://dx.doi.org/10.1093/bioinformatics/btp394}
}

@ARTICLE{Yu2006,
  author = {Bomina Yu and William C Edstrom and Jordi Benach and Yoshitomo Hamuro
	and Patricia C Weber and Brian R Gibney and John F Hunt},
  title = {Crystal structures of catalytic complexes of the oxidative {DNA}/{RNA}
	repair enzyme {AlkB}.},
  journal = {Nature},
  year = {2006},
  volume = {439},
  pages = {879--884},
  number = {7078},
  month = {Feb},
  pmid = {16482161},
  abstract = {Nucleic acid damage by environmental and endogenous alkylation reagents
	creates lesions that are both mutagenic and cytotoxic, with the latter
	effect accounting for their widespread use in clinical cancer chemotherapy.
	Escherichia coli AlkB and the homologous human proteins ABH2 and
	ABH3 (refs 5, 7) promiscuously repair DNA and RNA bases damaged by
	S(N)2 alkylation reagents, which attach hydrocarbons to endocyclic
	ring nitrogen atoms (N1 of adenine and guanine and N3 of thymine
	and cytosine). Although the role of AlkB in DNA repair has long been
	established based on phenotypic studies, its exact biochemical activity
	was only elucidated recently after sequence profile analysis revealed
	it to be a member of the Fe-oxoglutarate-dependent dioxygenase superfamily.
	These enzymes use an Fe(II) cofactor and 2-oxoglutarate co-substrate
	to oxidize organic substrates. AlkB hydroxylates an alkylated nucleotide
	base to produce an unstable product that releases an aldehyde to
	regenerate the unmodified base. Here we have determined crystal structures
	of substrate and product complexes of E. coli AlkB at resolutions
	from 1.8 to 2.3 A. Whereas the Fe-2-oxoglutarate dioxygenase core
	matches that in other superfamily members, a unique subdomain holds
	a methylated trinucleotide substrate into the active site through
	contacts to the polynucleotide backbone. Amide hydrogen exchange
	studies and crystallographic analyses suggest that this substrate-binding
	'lid' is conformationally flexible, which may enable docking of diverse
	alkylated nucleotide substrates in optimal catalytic geometry. Different
	crystal structures show open and closed states of a tunnel putatively
	gating O2 diffusion into the active site. Exposing crystals of the
	anaerobic Michaelis complex to air yields slow but substantial oxidation
	of 2-oxoglutarate that is inefficiently coupled to nucleotide oxidation.
	These observations suggest that protein dynamics modulate redox chemistry
	and that a hypothesized migration of the reactive oxy-ferryl ligand
	on the catalytic Fe ion may be impeded when the protein is constrained
	in the crystal lattice.},
  doi = {10.1038/nature04561},
  institution = {Department of Biological Sciences and Northeast Structural Genomics
	Consortium, 702A Fairchild Center, MC2434, Columbia University, New
	York, New York 10027, USA.},
  keywords = {Alkylation; Anaerobiosis; Binding Sites; Catalysis; Crystallography,
	X-Ray; DNA Repair; DNA, metabolism; Escherichia coli Proteins, chemistry/metabolism;
	Escherichia coli, enzymology; Hydrogen Bonding; Mixed Function Oxygenases,
	chemistry/metabolism; Models, Molecular; Oxidation-Reduction; Pliability;
	Protein Conformation; RNA, metabolism},
  language = {eng},
  medline-pst = {ppublish},
  pii = {nature04561},
  url = {http://dx.doi.org/10.1038/nature04561}
}

@ARTICLE{Yu2005,
  author = {Edward W Yu and Julio R Aires and Gerry McDermott and Hiroshi Nikaido},
  title = {A periplasmic drug-binding site of the {AcrB} multidrug efflux pump:
	a crystallographic and site-directed mutagenesis study.},
  journal = {J Bacteriol},
  year = {2005},
  volume = {187},
  pages = {6804--6815},
  number = {19},
  month = {Oct},
  pmid = {16166543},
  abstract = {The Escherichia coli AcrB multidrug efflux pump is a membrane protein
	that recognizes many structurally dissimilar toxic compounds. We
	previously reported the X-ray structures of four AcrB-ligand complexes
	in which the ligands were bound to the wall of the extremely large
	central cavity in the transmembrane domain of the pump. Genetic studies,
	however, suggested that discrimination between the substrates occurs
	mainly in the periplasmic domain rather than the transmembrane domain
	of the pump. We here describe the crystal structures of the AcrB
	mutant in which Asn109 was replaced by Ala, with five structurally
	diverse ligands, ethidium, rhodamine 6G, ciprofloxacin, nafcillin,
	and Phe-Arg-beta-naphthylamide. The ligands bind not only to the
	wall of central cavity but also to a new periplasmic site within
	the deep external depression formed by the C-terminal periplasmic
	loop. This depression also includes residues identified earlier as
	being important in the specificity. We show here that conversion
	into alanine of the Phe664, Phe666, or Glu673 residue in the periplasmic
	binding site produced significant decreases in the MIC of most agents
	in the N109A background. Furthermore, decreased MICs were also observed
	when these residues were mutated in the wild-type AcrB background,
	although the effects were more modest. The MIC data were also confirmed
	by assays of ethidium influx rates in intact cells, and our results
	suggest that the periplasmic binding site plays a role in the physiological
	process of drug efflux.},
  doi = {10.1128/JB.187.19.6804-6815.2005},
  institution = {Department of Molecular and Cell Biology, 16 Barker Hall, University
	of California, Berkeley, CA 94720-3202, USA.},
  keywords = {Alanine, genetics; Anti-Infective Agents, metabolism; Asparagine,
	genetics; Binding Sites; Carrier Proteins, chemistry/genetics/metabolism;
	Ciprofloxacin, metabolism; Crystallography; Drug Resistance, Multiple,
	genetics; Escherichia coli Proteins, chemistry/genetics/metabolism;
	Escherichia coli, drug effects/genetics/metabolism; Membrane Proteins,
	chemistry/genetics/metabolism; Multidrug Resistance-Associated Proteins;
	Mutagenesis, Site-Directed; Periplasmic Proteins, chemistry/genetics/metabolism;
	Plasmids; Protein Structure, Secondary; Protein Structure, Tertiary},
  language = {eng},
  medline-pst = {ppublish},
  pii = {187/19/6804},
  url = {http://dx.doi.org/10.1128/JB.187.19.6804-6815.2005}
}

@ARTICLE{Zgurskaya2000,
  author = {H. I. Zgurskaya and H. Nikaido},
  title = {Cross-linked complex between oligomeric periplasmic lipoprotein {AcrA}
	and the inner-membrane-associated multidrug efflux pump {AcrB} from
	\textit{Escherichia coli}.},
  journal = {J Bacteriol},
  year = {2000},
  volume = {182},
  pages = {4264--4267},
  number = {15},
  month = {Aug},
  pmid = {10894736},
  abstract = {In Escherichia coli, the intrinsic levels of resistance to multiple
	antimicrobial agents are produced through expression of the three-component
	multidrug efflux system AcrAB-TolC. AcrB is a proton-motive-force-dependent
	transporter located in the inner membrane, and AcrA and TolC are
	accessory proteins located in the periplasm and the outer membrane,
	respectively. In this study, these three proteins were expressed
	separately, and the interactions between them were analyzed by chemical
	cross-linking in intact cells. We show that AcrA protein forms oligomers,
	most probably trimers. In this oligomeric form, AcrA interacts specifically
	with AcrB transporter independently of substrate and TolC.},
  institution = {Department of Molecular and Cell Biology, University of California,
	Berkeley, California 94720-3206, USA.},
  keywords = {Bacterial Proteins, metabolism; Carrier Proteins; Drug Resistance,
	Microbial; Electrophoresis, Polyacrylamide Gel; Escherichia coli
	Proteins; Escherichia coli, metabolism; Lipoproteins, metabolism;
	Membrane Proteins, metabolism; Membrane Transport Proteins; Multidrug
	Resistance-Associated Proteins; Protein Binding; Protein Structure,
	Secondary},
  language = {eng},
  medline-pst = {ppublish}
}

@ARTICLE{Zgurskaya1999,
  author = {H. I. Zgurskaya and H. Nikaido},
  title = {{AcrA} is a highly asymmetric protein capable of spanning the periplasm.},
  journal = {J Mol Biol},
  year = {1999},
  volume = {285},
  pages = {409--420},
  number = {1},
  month = {Jan},
  pmid = {9878415},
  abstract = {AcrA protein is a component of the multi-drug efflux complex AcrAB-TolC
	of Escherichia coli. Judged by the hypersusceptibility phenotype
	of acrA mutants, the AcrAB-TolC system pumps out an extraordinarily
	wide variety of antibiotics, chemotherapeutic agents, detergents
	and dyes. This complex traverses both the inner and outer membranes
	of E. coli and catalyzes efflux of the drugs directly into the medium.
	The coordinated operation of the inner membrane transporter AcrB
	and outer membrane channel TolC is thought to be mediated by AcrA.
	The latter is a lipoprotein located in the periplasmic space. We
	show here that a lipid-deficient derivative of AcrA is functionally
	active as demonstrated by the complementation of the hypersusceptibility
	phenotype of the acrA mutant. Purified non-lipidated and intact forms
	of AcrA were able to restore, with similar efficiency, the activity
	of AcrA-dependent efflux of erythromycin in Ca2+-sucrose-treated
	E. coli cells. Using analytical ultracentrifugation and dynamic light
	scattering techniques we determined hydrodynamic properties of the
	non-lipidated AcrA and found that AcrA exists in solution as a highly
	asymmetric monomeric molecule with an axial ratio of 8. This elongated
	shape of AcrA is compatible with the hypothesis that this protein
	spans the periplasmic space coordinating the concerted operation
	of inner and outer membrane components of the complex.},
  doi = {10.1006/jmbi.1998.2313},
  institution = {Department of Molecular and Cell Biology, University of California,
	Berkeley, CA, 94720-3206, USA.},
  keywords = {Bacterial Proteins, chemistry/genetics/metabolism; Erythromycin; Escherichia
	coli; Escherichia coli Proteins; Histidine, genetics; Lipid Metabolism;
	Lipoproteins, chemistry/genetics/metabolism; Magnesium; Membrane
	Transport Proteins; Periplasm, metabolism; Protein Conformation;
	Recombinant Fusion Proteins, chemistry/genetics/metabolism},
  language = {eng},
  medline-pst = {ppublish},
  pii = {S0022-2836(98)92313-0},
  url = {http://dx.doi.org/10.1006/jmbi.1998.2313}
}

@MANUAL{Picard,
  title = {Picard},
  note = {version 1.69},
  url = {http://picard.sourceforge.net/}
}

@comment{jabref-meta: selector_publisher:}

@comment{jabref-meta: selector_author:}

@comment{jabref-meta: selector_journal:}

@comment{jabref-meta: selector_keywords:}
